# Supplementary material for: Nuclear Export Inhibitor Selinexor Enhances Oncolytic Myxoma Virus Therapy against Cancer
Source: Cancer Res Commun. 2023 Jun 1;3(6):952–68. doi: 10.1158/2767-9764.CRC-22-0483 (PMC10234290; doi:10.1158/2767-9764.CRC-22-0483)
Supplement: Supplementary Table S1 — List of proteins identified using mass spectrometry, and their relative abundances in the nuclear and cytosolic fractions. [file crc-22-0483-s01.xlsx]

## Sheet: Mock_nuc vs Mock_cyto
Accession	Gene Symbol	Description	Biological Process	Cellular Component	Molecular Function	Abundance Ratio: (mock_nuc) / (mock_cyto)	Abundance Ratio Adj. P-Value: (mock_nuc) / (mock_cyto)
Q96LT9	RNPC3	RNA-binding region-containing protein 3 [OS=Homo sapiens]	RNA metabolism OR transcription;other metabolic processes	nucleus	nucleic acid binding activity	100	2.76915e-16
P17010	ZFX	Zinc finger X-chromosomal protein [OS=Homo sapiens]	other biological processes	nucleus;other cell component	nucleic acid binding activity;other molecular function	100	2.76915e-16
Q01826	SATB1	DNA-binding protein SATB1 [OS=Homo sapiens]	cell organization and biogenesis;other biological processes	nucleus;other cell component	nucleic acid binding activity;other molecular function	100	2.76915e-16
Q86YC2	PALB2	Partner and localizer of BRCA2 [OS=Homo sapiens]	cell cycle OR cell proliferation;DNA metabolism;stress response;developmental processes;other biological processes	nucleus;other cell component	nucleic acid binding activity	100	2.76915e-16
Q2KHR2	RFX7	DNA-binding protein RFX7 [OS=Homo sapiens]	other biological processes	nucleus;other cell component	nucleic acid binding activity;other molecular function	100	2.76915e-16
P54274	TERF1	Telomeric repeat-binding factor 1 [OS=Homo sapiens]	cell cycle OR cell proliferation;cell organization and biogenesis;DNA metabolism;other metabolic processes;other biological processes	cytoskeleton;nucleus;other cell component	cytoskeletal activity;nucleic acid binding activity;other molecular function	100	2.76915e-16
Q9C0A6	SETD5	Histone-lysine N-methyltransferase SETD5 [OS=Homo sapiens]	cell organization and biogenesis;protein metabolism;other metabolic processes;other biological processes	nucleus;other cell component	other molecular function	100	2.76915e-16
O95402	MED26	Mediator of RNA polymerase II transcription subunit 26 [OS=Homo sapiens]	cell organization and biogenesis;RNA metabolism OR transcription;other metabolic processes;other biological processes	nucleus	other molecular function	100	2.76915e-16
Q9H4Z2	ZNF335	Zinc finger protein 335 [OS=Homo sapiens]	cell organization and biogenesis;protein metabolism;other metabolic processes;developmental processes;other biological processes	nucleus	nucleic acid binding activity;other molecular function	100	2.76915e-16
Q15906	VPS72	Vacuolar protein sorting-associated protein 72 homolog [OS=Homo sapiens]	cell organization and biogenesis;protein metabolism;other metabolic processes;other biological processes	nucleus;other cell component	nucleic acid binding activity;other molecular function	100	2.76915e-16
Q9GZN1	ACTR6	Actin-related protein 6 [OS=Homo sapiens]	cell organization and biogenesis;other biological processes	cytoskeleton;nucleus;other cell component	other molecular function	100	2.76915e-16
Q9ULD4	BRPF3	Bromodomain and PHD finger-containing protein 3 [OS=Homo sapiens]	cell organization and biogenesis;protein metabolism;other metabolic processes;other biological processes	non-structural extracellular;cytosol;nucleus	other molecular function	100	2.76915e-16
Q9C086	INO80B	INO80 complex subunit B [OS=Homo sapiens]	cell organization and biogenesis;DNA metabolism;other metabolic processes;stress response;other biological processes	nucleus	other molecular function	100	2.76915e-16
Q9H2F5	EPC1	Enhancer of polycomb homolog 1 [OS=Homo sapiens]	cell organization and biogenesis;protein metabolism;DNA metabolism;RNA metabolism OR transcription;other metabolic processes;stress response;other biological processes	other membranes;nucleus;other cell component	other molecular function	100	2.76915e-16
P11055	MYH3	Myosin-3 [OS=Homo sapiens]	cell organization and biogenesis;other metabolic processes;developmental processes;other biological processes	cytosol;cytoskeleton;other cell component	cytoskeletal activity;other molecular function	100	2.76915e-16
O95625	ZBTB11	Zinc finger and BTB domain-containing protein 11 [OS=Homo sapiens]	other biological processes	nucleus	nucleic acid binding activity;other molecular function	100	2.76915e-16
Q6UB99	ANKRD11	Ankyrin repeat domain-containing protein 11 [OS=Homo sapiens]	developmental processes;other biological processes	cytosol;nucleus		100	2.76915e-16
Q96BN2	TADA1	Transcriptional adapter 1 [OS=Homo sapiens]	protein metabolism;other metabolic processes;other biological processes	cytosol;nucleus;other cell component	other molecular function	100	2.76915e-16
Q9YJT4	MA56	Protein A56 OS=Myxoma virus OX=10273 GN=MA56 PE=4 SV=1		other cell component		100	2.76915e-16
P38398	BRCA1	Breast cancer type 1 susceptibility protein [OS=Homo sapiens]	cell cycle OR cell proliferation;cell organization and biogenesis;protein metabolism;DNA metabolism;other metabolic processes;stress response;developmental processes;signal transduction;other biological processes	plasma membrane;other membranes;cytoskeleton;nucleus;other cell component	cytoskeletal activity;nucleic acid binding activity;other molecular function	100	2.76915e-16
P17676	CEBPB	CCAAT/enhancer-binding protein beta [OS=Homo sapiens]	cell cycle OR cell proliferation;stress response;developmental processes;signal transduction;other biological processes	nucleus;other cell component	nucleic acid binding activity;other molecular function	100	2.76915e-16
P57071	PRDM15	PR domain zinc finger protein 15 [OS=Homo sapiens]	other metabolic processes;other biological processes	nucleus	nucleic acid binding activity;other molecular function	100	2.76915e-16
O00287	RFXAP	Regulatory factor X-associated protein [OS=Homo sapiens]	other biological processes	nucleus	nucleic acid binding activity	100	2.76915e-16
Q6ZUT6	CCDC9B	Coiled-coil domain-containing protein 9B [OS=Homo sapiens]				100	2.76915e-16
Q8TAK5	GABPB2	GA-binding protein subunit beta-2 [OS=Homo sapiens]	other biological processes	nucleus	nucleic acid binding activity;other molecular function	100	2.76915e-16
O00716	E2F3	Transcription factor E2F3 [OS=Homo sapiens]	cell cycle OR cell proliferation;RNA metabolism OR transcription;other metabolic processes;transport;other biological processes	nucleus;other cell component	nucleic acid binding activity;other molecular function	100	2.76915e-16
Q9P2W1	PSMC3IP	Homologous-pairing protein 2 homolog [OS=Homo sapiens]	cell cycle OR cell proliferation;cell organization and biogenesis;DNA metabolism;other biological processes	nucleus;other cell component	enzyme regulator activity;nucleic acid binding activity;other molecular function	100	2.76915e-16
Q969R5	L3MBTL2	Lethal(3)malignant brain tumor-like protein 2 [OS=Homo sapiens]	cell organization and biogenesis;other biological processes	nucleus	other molecular function	100	2.76915e-16
Q3T8J9	GON4L	GON-4-like protein [OS=Homo sapiens]	developmental processes;other biological processes	nucleus	other molecular function	100	2.76915e-16
B2CWP6	m139R	M139 OS=Myxoma virus OX=10273 GN=m139R PE=4 SV=1				100	2.76915e-16
Q76L83	ASXL2	Putative Polycomb group protein ASXL2 [OS=Homo sapiens]	other biological processes	nucleus	signal transduction activity or receptor binding;nucleic acid binding activity;other molecular function	100	2.76915e-16
P40424	PBX1	Pre-B-cell leukemia transcription factor 1 [OS=Homo sapiens]	other metabolic processes;developmental processes;other biological processes	nucleus;other cell component	nucleic acid binding activity;other molecular function	100	2.76915e-16
Q9H582	ZNF644	Zinc finger protein 644 [OS=Homo sapiens]	other biological processes	nucleus	nucleic acid binding activity;other molecular function	100	2.76915e-16
Q05BQ5	MBTD1	MBT domain-containing protein 1 [OS=Homo sapiens]	cell organization and biogenesis;protein metabolism;DNA metabolism;other metabolic processes;stress response;developmental processes;other biological processes	nucleus;other cell component	other molecular function	100	2.76915e-16
Q5T6S3	PHF19	PHD finger protein 19 [OS=Homo sapiens]	cell organization and biogenesis;other biological processes	nucleus	nucleic acid binding activity;other molecular function	100	2.76915e-16
O00470	MEIS1	Homeobox protein Meis1 [OS=Homo sapiens]	developmental processes;other biological processes	nucleus;other cell component	nucleic acid binding activity;other molecular function	100	2.76915e-16
P35226	BMI1	Polycomb complex protein BMI-1 [OS=Homo sapiens]	cell organization and biogenesis;protein metabolism;other metabolic processes;developmental processes;other biological processes	cytosol;nucleus;other cell component	other molecular function	100	2.76915e-16
Q4VC05	BCL7A	B-cell CLL/lymphoma 7 protein family member A [OS=Homo sapiens]	cell organization and biogenesis;other biological processes	nucleus;other cell component		100	2.76915e-16
Q5VYV7	SLX4IP	Protein SLX4IP [OS=Homo sapiens]				100	2.76915e-16
Q8N680	ZBTB2	Zinc finger and BTB domain-containing protein 2 [OS=Homo sapiens]	other biological processes	nucleus	nucleic acid binding activity;other molecular function	100	2.76915e-16
Q8WUB8	PHF10	PHD finger protein 10 [OS=Homo sapiens]	cell organization and biogenesis;developmental processes;other biological processes	nucleus;other cell component	other molecular function	100	2.76915e-16
Q9P1U0	POLR1H	DNA-directed RNA polymerase I subunit RPA12 [OS=Homo sapiens]	RNA metabolism OR transcription;other metabolic processes	nucleus	nucleic acid binding activity;other molecular function	100	2.76915e-16
B2CWC6	m020L	Serine/threonine-protein kinase OS=Myxoma virus OX=10273 GN=m020L PE=3 SV=1			kinase activity;other molecular function	100	2.76915e-16
O95696	BRD1	Bromodomain-containing protein 1 [OS=Homo sapiens]	cell organization and biogenesis;protein metabolism;other metabolic processes;stress response;developmental processes;other biological processes	nucleus;other cell component	other molecular function	100	2.76915e-16
P05204	HMGN2	Non-histone chromosomal protein HMG-17 [OS=Homo sapiens]	cell organization and biogenesis;stress response;other biological processes	non-structural extracellular;nucleus;other cell component	nucleic acid binding activity;other molecular function	100	2.76915e-16
Q6ZTU2	EP400P1	Putative EP400-like protein [OS=Homo sapiens]				100	2.76915e-16
Q9NZI5	GRHL1	Grainyhead-like protein 1 homolog [OS=Homo sapiens]	cell organization and biogenesis;other biological processes	nucleus;other cell component	nucleic acid binding activity;other molecular function	100	2.76915e-16
Q8IV63	VRK3	Inactive serine/threonine-protein kinase VRK3 [OS=Homo sapiens]	protein metabolism;other metabolic processes;signal transduction;other biological processes	nucleus;other cell component	kinase activity;other molecular function	100	2.76915e-16
O60292	SIPA1L3	Signal-induced proliferation-associated 1-like protein 3 [OS=Homo sapiens]	cell organization and biogenesis;developmental processes;other biological processes	plasma membrane;other membranes;cytoskeleton;ER/Golgi;nucleus;other cell component	enzyme regulator activity	100	2.76915e-16
Q9UQR0	SCML2	Sex comb on midleg-like protein 2 [OS=Homo sapiens]	other biological processes	nucleus	other molecular function	100	2.76915e-16
O15265	ATXN7	Ataxin-7 [OS=Homo sapiens]	cell organization and biogenesis;protein metabolism;other metabolic processes;other biological processes	cytosol;cytoskeleton;nucleus		100	2.76915e-16
Q9BRL6	SRSF8	Serine/arginine-rich splicing factor 8 [OS=Homo sapiens]	RNA metabolism OR transcription;other metabolic processes	cytosol;nucleus;other cell component		100	2.76915e-16
Q9UL40	ZNF346	Zinc finger protein 346 [OS=Homo sapiens]		nucleus;other cell component	nucleic acid binding activity;other molecular function	100	2.76915e-16
Q86T24	ZBTB33	Transcriptional regulator Kaiso [OS=Homo sapiens]	cell-cell signaling;signal transduction;other biological processes	plasma membrane;other membranes;cytosol;nucleus;other cell component	nucleic acid binding activity;other molecular function	100	2.76915e-16
O43513	MED7	Mediator of RNA polymerase II transcription subunit 7 [OS=Homo sapiens]	cell organization and biogenesis;protein metabolism;RNA metabolism OR transcription;other metabolic processes;other biological processes	nucleus;other cell component	other molecular function	100	2.76915e-16
Q9HAJ7	SAP30L	Histone deacetylase complex subunit SAP30L [OS=Homo sapiens]	other biological processes	nucleus	nucleic acid binding activity;other molecular function	100	2.76915e-16
Q14541	HNF4G	Hepatocyte nuclear factor 4-gamma [OS=Homo sapiens]	signal transduction;other biological processes	non-structural extracellular;cytosol;cytoskeleton;nucleus;other cell component	nucleic acid binding activity;other molecular function	100	2.76915e-16
Q9Q8S2	m020L	Serine/threonine-protein kinase OS=Myxoma virus (strain Lausanne) OX=31530 GN=m020L PE=3 SV=1			kinase activity;other molecular function	100	2.76915e-16
Q9Y483	MTF2	Metal-response element-binding transcription factor 2 [OS=Homo sapiens]	cell organization and biogenesis;developmental processes;other biological processes	nucleus;other cell component	nucleic acid binding activity;other molecular function	100	2.76915e-16
Q8N8D1	PDCD7	Programmed cell death protein 7 [OS=Homo sapiens]	RNA metabolism OR transcription;other metabolic processes;other biological processes	nucleus		100	2.76915e-16
Q96IZ7	RSRC1	Serine/Arginine-related protein 53 [OS=Homo sapiens]	protein metabolism;RNA metabolism OR transcription;other metabolic processes;transport;other biological processes	nucleus;other cell component		100	2.76915e-16
O14753	OVOL1	Putative transcription factor Ovo-like 1 [OS=Homo sapiens]	cell cycle OR cell proliferation;developmental processes;other biological processes	nucleus	nucleic acid binding activity;other molecular function	100	2.76915e-16
Q15562	TEAD2	Transcriptional enhancer factor TEF-4 [OS=Homo sapiens]	cell organization and biogenesis;developmental processes;signal transduction;other biological processes	cytosol;nucleus;other cell component	nucleic acid binding activity;other molecular function	100	2.76915e-16
Q9Y2X9	ZNF281	Zinc finger protein 281 [OS=Homo sapiens]	developmental processes;other biological processes	nucleus	nucleic acid binding activity;other molecular function	100	2.76915e-16
Q8NG31	KNL1	Kinetochore scaffold 1 [OS=Homo sapiens]	cell cycle OR cell proliferation;cell organization and biogenesis;other biological processes	cytosol;nucleus;other cell component		100	2.76915e-16
Q96MY1	NOL4L	Nucleolar protein 4-like [OS=Homo sapiens]		cytosol;nucleus		100	2.76915e-16
O15417	TNRC18	Trinucleotide repeat-containing gene 18 protein [OS=Homo sapiens]		other membranes;cytosol;mitochondrion;nucleus	other molecular function	100	2.76915e-16
Q8IYH5	ZZZ3	ZZ-type zinc finger-containing protein 3 [OS=Homo sapiens]	protein metabolism;other metabolic processes;other biological processes	cytoskeleton;nucleus	nucleic acid binding activity;other molecular function	100	2.76915e-16
Q8NBZ0	INO80E	INO80 complex subunit E [OS=Homo sapiens]	cell organization and biogenesis;DNA metabolism;other metabolic processes;stress response;other biological processes	nucleus		100	2.76915e-16
Q96L73	NSD1	Histone-lysine N-methyltransferase, H3 lysine-36 specific [OS=Homo sapiens]	cell organization and biogenesis;protein metabolism;other metabolic processes;other biological processes	nucleus;other cell component	nucleic acid binding activity;other molecular function	100	2.76915e-16
Q9NZI6	TFCP2L1	Transcription factor CP2-like protein 1 [OS=Homo sapiens]	cell organization and biogenesis;developmental processes;other biological processes	other membranes;nucleus;other cell component	nucleic acid binding activity;other molecular function	100	2.76915e-16
Q15561	TEAD4	Transcriptional enhancer factor TEF-3 [OS=Homo sapiens]	RNA metabolism OR transcription;other metabolic processes;developmental processes;signal transduction;other biological processes	nucleus;other cell component	nucleic acid binding activity;other molecular function	100	2.76915e-16
Q14CW9	ATXN7L3	Ataxin-7-like protein 3 [OS=Homo sapiens]	cell organization and biogenesis;protein metabolism;other metabolic processes;other biological processes	nucleus	other molecular function	100	2.76915e-16
Q9H254	SPTBN4	Spectrin beta chain, non-erythrocytic 4 [OS=Homo sapiens]	cell organization and biogenesis;transport;developmental processes;other biological processes	plasma membrane;other membranes;cytosol;cytoskeleton;nucleus;other cell component	cytoskeletal activity;other molecular function	100	2.76915e-16
Q12948	FOXC1	Forkhead box protein C1 [OS=Homo sapiens]	cell cycle OR cell proliferation;cell organization and biogenesis;other metabolic processes;developmental processes;signal transduction;other biological processes	cytosol;nucleus;other cell component	nucleic acid binding activity;other molecular function	100	2.76915e-16
P41212	ETV6	Transcription factor ETV6 [OS=Homo sapiens]	cell cycle OR cell proliferation;cell organization and biogenesis;developmental processes;other biological processes	plasma membrane;other membranes;cytosol;nucleus;other cell component	nucleic acid binding activity;other molecular function	100	2.76915e-16
Q5JSJ4	INTS6L	Integrator complex subunit 6-like [OS=Homo sapiens]	RNA metabolism OR transcription;other metabolic processes	nucleus		100	2.76915e-16
O43312	MTSS1	Protein MTSS 1 [OS=Homo sapiens]	cell adhesion;cell cycle OR cell proliferation;cell organization and biogenesis;stress response;developmental processes;signal transduction;other biological processes	plasma membrane;other membranes;cytoskeleton;other cell component	signal transduction activity or receptor binding;cytoskeletal activity;other molecular function	100	2.76915e-16
Q01831	XPC	DNA repair protein complementing XP-C cells [OS=Homo sapiens]	cell cycle OR cell proliferation;DNA metabolism;other metabolic processes;stress response;signal transduction;other biological processes	plasma membrane;other membranes;cytosol;mitochondrion;nucleus;other cell component	nucleic acid binding activity;other molecular function	100	2.76915e-16
Q9P1Y6	PHRF1	PHD and RING finger domain-containing protein 1 [OS=Homo sapiens]	RNA metabolism OR transcription;other metabolic processes		other molecular function	100	2.76915e-16
P17096	HMGA1	High mobility group protein HMG-I/HMG-Y [OS=Homo sapiens]	cell organization and biogenesis;DNA metabolism;other metabolic processes;stress response;other biological processes	cytosol;nucleus;other cell component	signal transduction activity or receptor binding;nucleic acid binding activity;other molecular function	100	2.76915e-16
Q15361	TTF1	Transcription termination factor 1 [OS=Homo sapiens]	RNA metabolism OR transcription;other metabolic processes;other biological processes	plasma membrane;other membranes;cytosol;nucleus	nucleic acid binding activity;other molecular function	100	2.76915e-16
E2CZL6	m127L	Deoxyribodipyrimidine photo-lyase OS=Myxoma virus OX=10273 GN=m127L PE=3 SV=1	DNA metabolism;other metabolic processes;stress response		nucleic acid binding activity;other molecular function	100	2.76915e-16
Q8N488	RYBP	RING1 and YY1-binding protein [OS=Homo sapiens]	protein metabolism;other metabolic processes;developmental processes;other biological processes	nucleus;other cell component	nucleic acid binding activity;other molecular function	100	2.76915e-16
Q7Z5J4	RAI1	Retinoic acid-induced protein 1 [OS=Homo sapiens]	developmental processes;other biological processes	nucleus;other cell component	other molecular function	100	2.76915e-16
P17275	JUNB	Transcription factor jun-B [OS=Homo sapiens]	cell cycle OR cell proliferation;stress response;developmental processes;other biological processes	nucleus;other cell component	nucleic acid binding activity;other molecular function	100	2.76915e-16
Q9Y261	FOXA2	Hepatocyte nuclear factor 3-beta [OS=Homo sapiens]	cell organization and biogenesis;developmental processes;other biological processes	nucleus;other cell component	nucleic acid binding activity;other molecular function	100	2.76915e-16
Q9HBM6	TAF9B	Transcription initiation factor TFIID subunit 9B [OS=Homo sapiens]	RNA metabolism OR transcription;other metabolic processes;other biological processes	nucleus	other molecular function	100	2.76915e-16
Q8NEZ4	KMT2C	Histone-lysine N-methyltransferase 2C [OS=Homo sapiens]	cell organization and biogenesis;protein metabolism;other metabolic processes;other biological processes	nucleus	nucleic acid binding activity;other molecular function	100	2.76915e-16
Q9Q8M6	m074R	DNA topoisomerase I OS=Myxoma virus (strain Lausanne) OX=31530 GN=m074R PE=3 SV=1	cell organization and biogenesis;DNA metabolism;other metabolic processes		nucleic acid binding activity;other molecular function	100	2.76915e-16
Q9Y3Y2	CHTOP	Chromatin target of PRMT1 protein [OS=Homo sapiens]	other metabolic processes;transport;developmental processes;other biological processes	nucleus;other cell component	nucleic acid binding activity	100	2.76915e-16
Q9UK61	TASOR	Protein TASOR [OS=Homo sapiens]	cell organization and biogenesis;developmental processes;other biological processes	nucleus;other cell component	other molecular function	100	2.76915e-16
Q9ULV3	CIZ1	Cip1-interacting zinc finger protein [OS=Homo sapiens]	other biological processes	plasma membrane;other membranes;nucleus	nucleic acid binding activity;other molecular function	100	2.76915e-16
Q9H6R0	DHX33	ATP-dependent RNA helicase DHX33 [OS=Homo sapiens]	protein metabolism;other metabolic processes;other biological processes	cytosol;nucleus;other cell component	translation activity;nucleic acid binding activity;other molecular function	100	2.76915e-16
Q9NSB2	KRT84	Keratin, type II cuticular Hb4 [OS=Homo sapiens]	cell organization and biogenesis;developmental processes;other biological processes	cytosol;cytoskeleton	bone, tooth or skin structural activity;cytoskeletal activity	100	2.76915e-16
Q96HA1	POM121	Nuclear envelope pore membrane protein POM 121 [OS=Homo sapiens]	transport	other membranes;ER/Golgi;nucleus	other molecular function	100	2.76915e-16
O15014	ZNF609	Zinc finger protein 609 [OS=Homo sapiens]	other biological processes	nucleus	other molecular function	100	2.76915e-16
Q9P2N6	KANSL3	KAT8 regulatory NSL complex subunit 3 [OS=Homo sapiens]	cell organization and biogenesis;protein metabolism;other metabolic processes;other biological processes	nucleus;other cell component		100	2.76915e-16
Q32P51	HNRNPA1L2	Heterogeneous nuclear ribonucleoprotein A1-like 2 [OS=Homo sapiens]	RNA metabolism OR transcription;other metabolic processes;transport	nucleus;other cell component	nucleic acid binding activity	100	2.76915e-16
P02545	LMNA	Prelamin-A/C [OS=Homo sapiens]	cell cycle OR cell proliferation;cell organization and biogenesis;stress response;transport;developmental processes;other biological processes	cytosol;cytoskeleton;nucleus;other cell component	other molecular function	100	2.76915e-16
P18846	ATF1	Cyclic AMP-dependent transcription factor ATF-1 [OS=Homo sapiens]	signal transduction;other biological processes	nucleus;other cell component	nucleic acid binding activity;other molecular function	100	2.76915e-16
Q9NV56	MRGBP	MRG/MORF4L-binding protein [OS=Homo sapiens]	cell organization and biogenesis;protein metabolism;other metabolic processes;other biological processes	nucleus;other cell component		100	2.76915e-16
Q96E39	RBMXL1	RNA binding motif protein, X-linked-like-1 [OS=Homo sapiens]	RNA metabolism OR transcription;other metabolic processes;other biological processes	nucleus	nucleic acid binding activity	100	2.76915e-16
Q9P0M6	MACROH2A2	Core histone macro-H2A.2 [OS=Homo sapiens]	cell organization and biogenesis;developmental processes;other biological processes	nucleus;other cell component	nucleic acid binding activity;other molecular function	100	2.76915e-16
O15523	DDX3Y	ATP-dependent RNA helicase DDX3Y [OS=Homo sapiens]	other biological processes	cytosol;nucleus;other cell component	nucleic acid binding activity;other molecular function	100	2.76915e-16
Q9UQ16	DNM3	Dynamin-3 [OS=Homo sapiens]	cell organization and biogenesis;transport;developmental processes;other biological processes	non-structural extracellular;plasma membrane;other membranes;cytoskeleton;ER/Golgi;other cell component	signal transduction activity or receptor binding;cytoskeletal activity;other molecular function	100	2.76915e-16
Q8N954	GPATCH11	G patch domain-containing protein 11 [OS=Homo sapiens]		other cell component	nucleic acid binding activity	100	2.76915e-16
P17029	ZKSCAN1	Zinc finger protein with KRAB and SCAN domains 1 [OS=Homo sapiens]	other biological processes	nucleus	nucleic acid binding activity;other molecular function	100	2.76915e-16
O75928	PIAS2	E3 SUMO-protein ligase PIAS2 [OS=Homo sapiens]	protein metabolism;RNA metabolism OR transcription;other metabolic processes;other biological processes	nucleus	nucleic acid binding activity;other molecular function	100	2.76915e-16
Q96CB8	INTS12	Integrator complex subunit 12 [OS=Homo sapiens]	RNA metabolism OR transcription;other metabolic processes	nucleus	other molecular function	100	2.76915e-16
Q92738	USP6NL	USP6 N-terminal-like protein [OS=Homo sapiens]	cell organization and biogenesis;transport;other biological processes	plasma membrane;other membranes;cytosol;ER/Golgi;other cell component	enzyme regulator activity;other molecular function	100	2.76915e-16
Q8NCN4	RNF169	E3 ubiquitin-protein ligase RNF169 [OS=Homo sapiens]	protein metabolism;DNA metabolism;other metabolic processes;stress response;other biological processes	cytosol;nucleus;other cell component	other molecular function	100	2.76915e-16
Q9H6P5	TASP1	Threonine aspartase 1 [OS=Homo sapiens]	protein metabolism;other metabolic processes;other biological processes	other cell component	other molecular function	100	2.76915e-16
Q96QT6	PHF12	PHD finger protein 12 [OS=Homo sapiens]	other biological processes	nucleus;other cell component	other molecular function	100	2.76915e-16
Q9H8G2	CAAP1	Caspase activity and apoptosis inhibitor 1 [OS=Homo sapiens]	other biological processes			100	2.76915e-16
E2CZJ6	m107L	M107 OS=Myxoma virus OX=10273 GN=m107L PE=3 SV=1		other membranes;other cell component		100	2.76915e-16
B2CWL4		M107L OS=Myxoma virus OX=10273 GN=m107L PE=3 SV=1		other membranes;other cell component		100	2.76915e-16
Q8TDY2	RB1CC1	RB1-inducible coiled-coil protein 1 [OS=Homo sapiens]	cell cycle OR cell proliferation;cell organization and biogenesis;protein metabolism;other metabolic processes;developmental processes;other biological processes	other membranes;cytosol;ER/Golgi;nucleus;other cytoplasmic organelle;other cell component	other molecular function	100	2.76915e-16
Q53TQ3	INO80D	INO80 complex subunit D [OS=Homo sapiens]	cell organization and biogenesis;DNA metabolism;other metabolic processes;stress response;other biological processes	nucleus		100	2.76915e-16
P15408	FOSL2	Fos-related antigen 2 [OS=Homo sapiens]	other biological processes	nucleus;other cell component	nucleic acid binding activity;other molecular function	100	2.76915e-16
Q9UER7	DAXX	Death domain-associated protein 6 [OS=Homo sapiens]	cell organization and biogenesis;stress response;signal transduction;other biological processes	cytosol;nucleus;other cell component	enzyme regulator activity;other molecular function	100	2.76915e-16
Q15572	TAF1C	TATA box-binding protein-associated factor RNA polymerase I subunit C [OS=Homo sapiens]	cell organization and biogenesis;RNA metabolism OR transcription;other metabolic processes	nucleus	nucleic acid binding activity;other molecular function	100	2.76915e-16
Q99594	TEAD3	Transcriptional enhancer factor TEF-5 [OS=Homo sapiens]	cell cycle OR cell proliferation;developmental processes;signal transduction;other biological processes	nucleus;other cell component	nucleic acid binding activity;other molecular function	100	2.76915e-16
Q9Y388	RBMX2	RNA-binding motif protein, X-linked 2 [OS=Homo sapiens]	RNA metabolism OR transcription;other metabolic processes	nucleus		100	2.76915e-16
Q9H7N4	SCAF1	Splicing factor, arginine/serine-rich 19 [OS=Homo sapiens]	RNA metabolism OR transcription;other metabolic processes	nucleus	nucleic acid binding activity;other molecular function	100	2.76915e-16
Q8NDX5	PHC3	Polyhomeotic-like protein 3 [OS=Homo sapiens]	other biological processes	nucleus	nucleic acid binding activity;other molecular function	100	2.76915e-16
Q9HBE1	PATZ1	POZ-, AT hook-, and zinc finger-containing protein 1 [OS=Homo sapiens]	developmental processes;other biological processes	nucleus	nucleic acid binding activity;other molecular function	100	2.76915e-16
Q9BRX9	WDR83	WD repeat domain-containing protein 83 [OS=Homo sapiens]	RNA metabolism OR transcription;other metabolic processes;stress response;other biological processes	other membranes;nucleus;other cytoplasmic organelle		100	2.76915e-16
O14867	BACH1	Transcription regulator protein BACH1 [OS=Homo sapiens]	cell cycle OR cell proliferation;DNA metabolism;other metabolic processes;stress response;other biological processes	cytosol;nucleus;other cell component	nucleic acid binding activity;other molecular function	100	2.76915e-16
Q6PJE2	POMZP3	POM121 and ZP3 fusion protein [OS=Homo sapiens]	other biological processes	extracellular matrix;other membranes;nucleus	other molecular function	100	2.76915e-16
O75529	TAF5L	TAF5-like RNA polymerase II p300/CBP-associated factor-associated factor 65 kDa subunit 5L [OS=Homo sapiens]	protein metabolism;RNA metabolism OR transcription;other metabolic processes;other biological processes	nucleus;other cell component	other molecular function	100	2.76915e-16
Q9H160	ING2	Inhibitor of growth protein 2 [OS=Homo sapiens]	cell cycle OR cell proliferation;cell organization and biogenesis;developmental processes;signal transduction;other biological processes	plasma membrane;other membranes;nucleus	nucleic acid binding activity;other molecular function	100	2.76915e-16
Q5VWQ0	RSBN1	Lysine-specific demethylase 9 [OS=Homo sapiens]	cell organization and biogenesis	nucleus	other molecular function	100	2.76915e-16
Q9ULM3	YEATS2	YEATS domain-containing protein 2 [OS=Homo sapiens]	cell organization and biogenesis;protein metabolism;other metabolic processes;other biological processes	cytoskeleton;nucleus	other molecular function	100	2.76915e-16
Q9NS91	RAD18	E3 ubiquitin-protein ligase RAD18 [OS=Homo sapiens]	protein metabolism;DNA metabolism;other metabolic processes;stress response;other biological processes	cytoskeleton;nucleus;other cell component	nucleic acid binding activity;other molecular function	100	2.76915e-16
Q9BRG2	SH2D3A	SH2 domain-containing protein 3A [OS=Homo sapiens]	stress response;signal transduction;other biological processes		enzyme regulator activity;other molecular function	100	2.76915e-16
Q9Q8K3	m097R	Intermediate transcription factor 3 small subunit OS=Myxoma virus (strain Lausanne) OX=31530 GN=m097R PE=3 SV=1				100	2.76915e-16
Q8IZL8	PELP1	Proline-, glutamic acid- and leucine-rich protein 1 [OS=Homo sapiens]	other biological processes	nucleus;other cell component	other molecular function	94.604	0.210893
P18754	RCC1	Regulator of chromosome condensation [OS=Homo sapiens]	cell cycle OR cell proliferation;cell organization and biogenesis;other biological processes	other membranes;nucleus;other cell component	enzyme regulator activity;nucleic acid binding activity;other molecular function	93.042	0.291222
P16402	H1-3	Histone H1.3 [OS=Homo sapiens]	cell organization and biogenesis;protein metabolism;other metabolic processes;other biological processes	nucleus;other cell component	nucleic acid binding activity	81.432	0.0125888
P16220	CREB1	Cyclic AMP-responsive element-binding protein 1 [OS=Homo sapiens]	cell organization and biogenesis;protein metabolism;RNA metabolism OR transcription;other metabolic processes;transport;developmental processes;signal transduction;other biological processes	nucleus;other cell component	nucleic acid binding activity;other molecular function	77.833	0.322679
P43243	MATR3	Matrin-3 [OS=Homo sapiens]	stress response;developmental processes;other biological processes	other membranes;nucleus	nucleic acid binding activity;other molecular function	75.067	0.384518
Q8NEY8	PPHLN1	Periphilin-1 [OS=Homo sapiens]	cell organization and biogenesis;other biological processes	cytosol;ER/Golgi;nucleus;other cell component		68.774	0.0536187
Q99986	VRK1	Serine/threonine-protein kinase VRK1 [OS=Homo sapiens]	cell cycle OR cell proliferation;cell organization and biogenesis;protein metabolism;other metabolic processes;stress response;signal transduction;other biological processes	cytosol;cytoskeleton;ER/Golgi;nucleus;other cell component	kinase activity;other molecular function	68.347	0.384253
Q8TAQ2	SMARCC2	SWI/SNF complex subunit SMARCC2 [OS=Homo sapiens]	cell organization and biogenesis;developmental processes;other biological processes	nucleus;other cell component	other molecular function	67.995	0.431162
Q96JM3	CHAMP1	Chromosome alignment-maintaining phosphoprotein 1 [OS=Homo sapiens]	cell cycle OR cell proliferation;cell organization and biogenesis;other biological processes	cytoskeleton;nucleus;other cell component	other molecular function	65.773	0.518924
Q92804	TAF15	TATA-binding protein-associated factor 2N [OS=Homo sapiens]	RNA metabolism OR transcription;other metabolic processes;other biological processes	nucleus;other cell component	nucleic acid binding activity;other molecular function	62.522	0.266293
Q9H4I0	RAD21L1	Double-strand-break repair protein rad21-like protein 1 [OS=Homo sapiens]	cell cycle OR cell proliferation;cell organization and biogenesis;DNA metabolism;stress response	nucleus;other cell component	other molecular function	61.179	0.56585
Q12996	CSTF3	Cleavage stimulation factor subunit 3 [OS=Homo sapiens]	RNA metabolism OR transcription;other metabolic processes	nucleus	nucleic acid binding activity	59.691	0.436554
P35659	DEK	Protein DEK [OS=Homo sapiens]	cell organization and biogenesis;RNA metabolism OR transcription;other metabolic processes;signal transduction;other biological processes	cytoskeleton;nucleus	nucleic acid binding activity;other molecular function	59.19	0.502341
Q96N64	PWWP2A	PWWP domain-containing protein 2A [OS=Homo sapiens]	other biological processes	nucleus	other molecular function	57.662	0.0686192
P19793	RXRA	Retinoic acid receptor RXR-alpha [OS=Homo sapiens]	RNA metabolism OR transcription;other metabolic processes;signal transduction;other biological processes	cytosol;mitochondrion;nucleus;other cell component	nucleic acid binding activity;other molecular function	56.311	0.109527
P20700	LMNB1	Lamin-B1 [OS=Homo sapiens]	cell organization and biogenesis	other membranes;cytoskeleton;nucleus	nucleic acid binding activity;other molecular function	54.997	0.535538
Q13217	DNAJC3	DnaJ homolog subfamily C member 3 [OS=Homo sapiens]	protein metabolism;other metabolic processes;stress response;other biological processes	non-structural extracellular;cytosol;ER/Golgi;other cytoplasmic organelle;other cell component	enzyme regulator activity;other molecular function	53.896	0.547116
Q9Q8P8	m048L	Glutaredoxin-2 OS=Myxoma virus (strain Lausanne) OX=31530 GN=m048L PE=3 SV=1		other cell component		52.672	0.363349
P08621	SNRNP70	U1 small nuclear ribonucleoprotein 70 kDa [OS=Homo sapiens]	RNA metabolism OR transcription;other metabolic processes;other biological processes	nucleus	nucleic acid binding activity	51.233	0.56585
P42166	TMPO	Lamina-associated polypeptide 2, isoform alpha [OS=Homo sapiens]		nucleus;other cell component	nucleic acid binding activity;other molecular function	50.977	0.56585
P51531	SMARCA2	Probable global transcription activator SNF2L2 [OS=Homo sapiens]	cell organization and biogenesis;developmental processes;other biological processes	cytoskeleton;nucleus;other cell component	nucleic acid binding activity;other molecular function	50.484	0.56585
P23246	SFPQ	Splicing factor, proline- and glutamine-rich [OS=Homo sapiens]	cell organization and biogenesis;protein metabolism;DNA metabolism;RNA metabolism OR transcription;other metabolic processes;stress response;transport;other biological processes	cytosol;nucleus;other cell component	nucleic acid binding activity;other molecular function	49.097	0.581894
P22492	H1-6	Histone H1t [OS=Homo sapiens]	cell organization and biogenesis;other biological processes	other cell component	nucleic acid binding activity	48.128	0.590237
Q02539	H1-1	Histone H1.1 [OS=Homo sapiens]	cell organization and biogenesis;other biological processes	nucleus;other cell component	nucleic acid binding activity;other molecular function	48.128	0.590237
Q9HCD5	NCOA5	Nuclear receptor coactivator 5 [OS=Homo sapiens]	other biological processes	cytoskeleton;nucleus	other molecular function	46.875	0.644152
Q15424	SAFB	Scaffold attachment factor B1 [OS=Homo sapiens]	cell organization and biogenesis;signal transduction;other biological processes	nucleus;other cell component	nucleic acid binding activity;other molecular function	46.611	0.593541
Q5SY16	NOL9	Polynucleotide 5'-hydroxyl-kinase NOL9 [OS=Homo sapiens]	RNA metabolism OR transcription;other metabolic processes	cytoskeleton;nucleus	nucleic acid binding activity;kinase activity;other molecular function	46.476	0.56585
P49756	RBM25	RNA-binding protein 25 [OS=Homo sapiens]	RNA metabolism OR transcription;other metabolic processes;other biological processes	nucleus;other cell component	nucleic acid binding activity	46.16	0.605577
Q96T37	RBM15	RNA-binding protein 15 [OS=Homo sapiens]	cell organization and biogenesis;RNA metabolism OR transcription;other metabolic processes;developmental processes;signal transduction;other biological processes	other membranes;nucleus;other cell component	nucleic acid binding activity	46.151	0.654856
Q9BV38	WDR18	WD repeat-containing protein 18 [OS=Homo sapiens]	DNA metabolism;RNA metabolism OR transcription;other metabolic processes	nucleus;other cell component		45.58	0.56585
P14866	HNRNPL	Heterogeneous nuclear ribonucleoprotein L [OS=Homo sapiens]	RNA metabolism OR transcription;other metabolic processes;other biological processes	nucleus;other cell component	nucleic acid binding activity	44.495	0.622769
Q8IX12	CCAR1	Cell division cycle and apoptosis regulator protein 1 [OS=Homo sapiens]	cell cycle OR cell proliferation;other biological processes	nucleus;other cell component	nucleic acid binding activity;other molecular function	44.231	0.6237
P16401	H1-5	Histone H1.5 [OS=Homo sapiens]	cell organization and biogenesis;other biological processes	nucleus;other cell component	nucleic acid binding activity;other molecular function	44.221	0.6237
Q12800	TFCP2	Alpha-globin transcription factor CP2 [OS=Homo sapiens]	RNA metabolism OR transcription;other metabolic processes;other biological processes	cytosol;nucleus;other cell component	nucleic acid binding activity;other molecular function	42.607	0.679267
P07305	H1-0	Histone H1.0 [OS=Homo sapiens]	cell organization and biogenesis;other biological processes	cytoskeleton;ER/Golgi;nucleus;other cell component	nucleic acid binding activity	42.592	0.453287
O60216	RAD21	Double-strand-break repair protein rad21 homolog [OS=Homo sapiens]	cell cycle OR cell proliferation;cell organization and biogenesis;DNA metabolism;other metabolic processes;stress response;other biological processes	cytosol;cytoskeleton;nucleus;other cell component	nucleic acid binding activity;other molecular function	41.526	0.57158
Q14980	NUMA1	Nuclear mitotic apparatus protein 1 [OS=Homo sapiens]	cell cycle OR cell proliferation;cell organization and biogenesis;other biological processes	plasma membrane;other membranes;cytosol;cytoskeleton;ER/Golgi;nucleus;other cell component	cytoskeletal activity;other molecular function	41.348	0.644152
P51991	HNRNPA3	Heterogeneous nuclear ribonucleoprotein A3 [OS=Homo sapiens]	RNA metabolism OR transcription;other metabolic processes;transport	nucleus;other cell component	transporter activity;nucleic acid binding activity	40.906	0.644152
Q9ULK4	MED23	Mediator of RNA polymerase II transcription subunit 23 [OS=Homo sapiens]	cell organization and biogenesis;RNA metabolism OR transcription;other metabolic processes;other biological processes	nucleus;other cell component	other molecular function	40.806	0.622769
Q15233	NONO	Non-POU domain-containing octamer-binding protein [OS=Homo sapiens]	DNA metabolism;RNA metabolism OR transcription;other metabolic processes;stress response;other biological processes	nucleus;other cell component	nucleic acid binding activity;other molecular function	40.57	0.644892
Q92922	SMARCC1	SWI/SNF complex subunit SMARCC1 [OS=Homo sapiens]	cell organization and biogenesis;developmental processes;signal transduction;other biological processes	nucleus;other cell component	other molecular function	40.298	0.604363
Q86YP4	GATAD2A	Transcriptional repressor p66-alpha [OS=Homo sapiens]	cell organization and biogenesis;protein metabolism;DNA metabolism;other metabolic processes;other biological processes	nucleus	nucleic acid binding activity;other molecular function	39.34	0.630994
P35680	HNF1B	Hepatocyte nuclear factor 1-beta [OS=Homo sapiens]	cell-cell signaling;cell cycle OR cell proliferation;cell organization and biogenesis;transport;developmental processes;signal transduction;other biological processes	nucleus;other cell component	nucleic acid binding activity;other molecular function	39.119	0.143695
Q14839	CHD4	Chromodomain-helicase-DNA-binding protein 4 [OS=Homo sapiens]	cell organization and biogenesis;protein metabolism;other metabolic processes;other biological processes	cytoskeleton;nucleus;other cell component	nucleic acid binding activity;other molecular function	38.988	0.657427
P52756	RBM5	RNA-binding protein 5 [OS=Homo sapiens]	cell organization and biogenesis;RNA metabolism OR transcription;other metabolic processes;other biological processes	nucleus	nucleic acid binding activity;other molecular function	38.574	0.239746
Q9Y4W2	LAS1L	Ribosomal biogenesis protein LAS1L [OS=Homo sapiens]	RNA metabolism OR transcription;other metabolic processes	cytosol;nucleus;other cell component	other molecular function	38.432	0.706065
Q49A26	GLYR1	Putative oxidoreductase GLYR1 [OS=Homo sapiens]	other biological processes	cytosol;nucleus;other cell component	nucleic acid binding activity;other molecular function	37.898	0.71052
Q03252	LMNB2	Lamin-B2 [OS=Homo sapiens]		other membranes;cytoskeleton;nucleus	other molecular function	37.448	0.561347
P10412	H1-4	Histone H1.4 [OS=Homo sapiens]	cell organization and biogenesis;protein metabolism;other metabolic processes;other biological processes	nucleus;other cell component	nucleic acid binding activity	37.242	0.678853
Q13523	PRPF4B	Serine/threonine-protein kinase PRP4 homolog [OS=Homo sapiens]	protein metabolism;RNA metabolism OR transcription;other metabolic processes	nucleus;other cell component	kinase activity;other molecular function	37.083	0.649645
Q7RTV0	PHF5A	PHD finger-like domain-containing protein 5A [OS=Homo sapiens]	RNA metabolism OR transcription;other metabolic processes;other biological processes	nucleus	nucleic acid binding activity;other molecular function	37.041	0.535533
Q96T88	UHRF1	E3 ubiquitin-protein ligase UHRF1 [OS=Homo sapiens]	cell cycle OR cell proliferation;cell organization and biogenesis;protein metabolism;DNA metabolism;other metabolic processes;stress response;other biological processes	nucleus;other cell component	nucleic acid binding activity;other molecular function	36.236	0.630994
Q8WU68	U2AF1L4	Splicing factor U2AF 26 kDa subunit [OS=Homo sapiens]	RNA metabolism OR transcription;other metabolic processes	nucleus;other cell component	nucleic acid binding activity;other molecular function	36.056	0.710097
Q969G3	SMARCE1	SWI/SNF-related matrix-associated actin-dependent regulator of chromatin subfamily E member 1 [OS=Homo sapiens]	cell organization and biogenesis;developmental processes;other biological processes	nucleus;other cell component	nucleic acid binding activity;other molecular function	36.019	0.632479
Q9NWB6	ARGLU1	Arginine and glutamate-rich protein 1 [OS=Homo sapiens]		cytosol;mitochondrion;nucleus		35.818	0.699315
Q14004	CDK13	Cyclin-dependent kinase 13 [OS=Homo sapiens]	protein metabolism;RNA metabolism OR transcription;other metabolic processes;developmental processes;other biological processes	non-structural extracellular;cytosol;ER/Golgi;nucleus;other cell component	kinase activity;other molecular function	35.586	0.230619
Q9NXF1	TEX10	Testis-expressed protein 10 [OS=Homo sapiens]		mitochondrion;nucleus		35.557	0.64835
Q96DI7	SNRNP40	U5 small nuclear ribonucleoprotein 40 kDa protein [OS=Homo sapiens]	RNA metabolism OR transcription;other metabolic processes	cytosol;nucleus;other cell component		35.358	0.552615
P55265	ADAR	Double-stranded RNA-specific adenosine deaminase [OS=Homo sapiens]	cell organization and biogenesis;RNA metabolism OR transcription;other metabolic processes;stress response;transport;developmental processes;other biological processes	nucleus;other cell component	nucleic acid binding activity;other molecular function	35.326	0.693023
P82979	SARNP	SAP domain-containing ribonucleoprotein [OS=Homo sapiens]	other metabolic processes;transport;other biological processes	nucleus;other cell component	nucleic acid binding activity;other molecular function	35.27	0.693023
O60264	SMARCA5	SWI/SNF-related matrix-associated actin-dependent regulator of chromatin subfamily A member 5 [OS=Homo sapiens]	cell organization and biogenesis;protein metabolism;RNA metabolism OR transcription;other metabolic processes;other biological processes	nucleus;other cell component	nucleic acid binding activity;other molecular function	34.989	0.694879
O14979	HNRNPDL	Heterogeneous nuclear ribonucleoprotein D-like [OS=Homo sapiens]	RNA metabolism OR transcription;other metabolic processes;other biological processes	cytosol;nucleus	nucleic acid binding activity	34.578	0.654856
Q9BUQ8	DDX23	Probable ATP-dependent RNA helicase DDX23 [OS=Homo sapiens]	cell organization and biogenesis;DNA metabolism;RNA metabolism OR transcription;other metabolic processes	nucleus;other cell component	other molecular function	34.217	0.703253
Q9H0M0	WWP1	NEDD4-like E3 ubiquitin-protein ligase WWP1 [OS=Homo sapiens]	protein metabolism;other metabolic processes;transport;developmental processes;signal transduction;other biological processes	plasma membrane;other membranes;cytosol;nucleus;other cell component	other molecular function	34.155	0.597466
Q8N684	CPSF7	Cleavage and polyadenylation specificity factor subunit 7 [OS=Homo sapiens]	cell organization and biogenesis;RNA metabolism OR transcription;other metabolic processes;other biological processes	nucleus;other cell component	nucleic acid binding activity	34.151	0.56585
Q9Y6I4	USP3	Ubiquitin carboxyl-terminal hydrolase 3 [OS=Homo sapiens]	cell cycle OR cell proliferation;cell organization and biogenesis;protein metabolism;DNA metabolism;other metabolic processes;stress response;other biological processes	nucleus;other cell component	other molecular function	33.871	0.700939
O43660	PLRG1	Pleiotropic regulator 1 [OS=Homo sapiens]	RNA metabolism OR transcription;other metabolic processes;other biological processes	other membranes;nucleus;other cell component		33.854	0.652276
O94906	PRPF6	Pre-mRNA-processing factor 6 [OS=Homo sapiens]	cell organization and biogenesis;RNA metabolism OR transcription;other metabolic processes;other biological processes	nucleus	nucleic acid binding activity;other molecular function	33.775	0.706065
O00567	NOP56	Nucleolar protein 56 [OS=Homo sapiens]	RNA metabolism OR transcription;other metabolic processes	nucleus;other cell component	nucleic acid binding activity;other molecular function	33.503	0.706065
P07910	HNRNPC	Heterogeneous nuclear ribonucleoproteins C1/C2 [OS=Homo sapiens]	RNA metabolism OR transcription;other metabolic processes;other biological processes	cytosol;cytoskeleton;nucleus;other cell component	nucleic acid binding activity;other molecular function	33.466	0.706065
Q14141	SEPTIN6	Septin-6 [OS=Homo sapiens]	cell cycle OR cell proliferation;cell organization and biogenesis;other biological processes	plasma membrane;other membranes;cytoskeleton;ER/Golgi;other cell component	other molecular function	33.373	0.682428
Q96KR1	ZFR	Zinc finger RNA-binding protein [OS=Homo sapiens]		nucleus;other cell component	nucleic acid binding activity;other molecular function	33.328	0.575042
Q9UKM9	RALY	RNA-binding protein Raly [OS=Homo sapiens]	RNA metabolism OR transcription;other metabolic processes;other biological processes	nucleus	other molecular function	33.294	0.56585
P22626	HNRNPA2B1	Heterogeneous nuclear ribonucleoproteins A2/B1 [OS=Homo sapiens]	cell organization and biogenesis;RNA metabolism OR transcription;other metabolic processes;transport;other biological processes	non-structural extracellular;nucleus;other cell component	nucleic acid binding activity;other molecular function	33.217	0.70945
O75448	MED24	Mediator of RNA polymerase II transcription subunit 24 [OS=Homo sapiens]	cell organization and biogenesis;protein metabolism;RNA metabolism OR transcription;other metabolic processes;other biological processes	nucleus;other cell component	other molecular function	33.056	0.709606
O60812	HNRNPCL1	Heterogeneous nuclear ribonucleoprotein C-like 1 [OS=Homo sapiens]		nucleus	other molecular function	32.972	0.676917
B2RXH8	HNRNPCL2	Heterogeneous nuclear ribonucleoprotein C-like 2 [OS=Homo sapiens]		nucleus	nucleic acid binding activity;other molecular function	32.972	0.676917
Q15554	TERF2	Telomeric repeat-binding factor 2 [OS=Homo sapiens]	cell cycle OR cell proliferation;cell organization and biogenesis;DNA metabolism;other metabolic processes;stress response;transport;developmental processes;other biological processes	nucleus;other cell component	nucleic acid binding activity;other molecular function	32.969	0.688562
Q85295	M11L	Apoptosis regulator M11L OS=Myxoma virus OX=10273 GN=M11L PE=1 SV=1	other biological processes	other membranes		32.675	0.230619
Q9Y2X3	NOP58	Nucleolar protein 58 [OS=Homo sapiens]	RNA metabolism OR transcription;other metabolic processes;other biological processes	cytosol;nucleus;other cell component	nucleic acid binding activity;other molecular function	32.377	0.71052
Q86V15	CASZ1	Zinc finger protein castor homolog 1 [OS=Homo sapiens]	other biological processes	cytosol;nucleus;other cell component	nucleic acid binding activity;other molecular function	32.204	0.622769
Q96ST3	SIN3A	Paired amphipathic helix protein Sin3a [OS=Homo sapiens]	cell organization and biogenesis;protein metabolism;DNA metabolism;other metabolic processes;stress response;developmental processes;other biological processes	nucleus;other cell component	nucleic acid binding activity;other molecular function	31.932	0.587466
Q92908	GATA6	Transcription factor GATA-6 [OS=Homo sapiens]	cell cycle OR cell proliferation;other metabolic processes;stress response;developmental processes;other biological processes	other membranes;nucleus;other cell component	nucleic acid binding activity;other molecular function	31.613	0.46642
B7ZW38	HNRNPCL3	Heterogeneous nuclear ribonucleoprotein C-like 3 [OS=Homo sapiens]		nucleus	nucleic acid binding activity	31.44	0.688562
Q15061	WDR43	WD repeat-containing protein 43 [OS=Homo sapiens]	RNA metabolism OR transcription;other metabolic processes;other biological processes	nucleus;other cell component	other molecular function	30.805	0.626442
Q96MM3	ZFP42	Zinc finger protein 42 homolog [OS=Homo sapiens]	cell cycle OR cell proliferation;developmental processes;other biological processes	nucleus;other cell component	nucleic acid binding activity;other molecular function	30.752	0.71052
Q14149	MORC3	MORC family CW-type zinc finger protein 3 [OS=Homo sapiens]	protein metabolism;other metabolic processes;developmental processes;other biological processes	nucleus	nucleic acid binding activity;other molecular function	30.667	0.547116
Q15427	SF3B4	Splicing factor 3B subunit 4 [OS=Homo sapiens]	RNA metabolism OR transcription;other metabolic processes;other biological processes	nucleus	other molecular function	30.628	0.699095
Q9BY77	POLDIP3	Polymerase delta-interacting protein 3 [OS=Homo sapiens]	other metabolic processes;transport;other biological processes	cytosol;nucleus;other cell component	nucleic acid binding activity;other molecular function	30.581	0.620024
Q5VTL8	PRPF38B	Pre-mRNA-splicing factor 38B [OS=Homo sapiens]	RNA metabolism OR transcription;other metabolic processes	nucleus		30.468	0.649645
Q9NRL2	BAZ1A	Bromodomain adjacent to zinc finger domain protein 1A [OS=Homo sapiens]	cell organization and biogenesis;DNA metabolism;other metabolic processes;other biological processes	nucleus;other cell component	other molecular function	29.784	0.70945
A6NHQ2	FBLL1	rRNA/tRNA 2'-O-methyltransferase fibrillarin-like protein 1 [OS=Homo sapiens]	protein metabolism;RNA metabolism OR transcription;other metabolic processes;developmental processes	nucleus;other cell component	nucleic acid binding activity;other molecular function	29.765	0.704971
Q96HW7	INTS4	Integrator complex subunit 4 [OS=Homo sapiens]	RNA metabolism OR transcription;other metabolic processes	nucleus		29.362	0.689497
Q8NI51	CTCFL	Transcriptional repressor CTCFL [OS=Homo sapiens]	cell cycle OR cell proliferation;cell organization and biogenesis;protein metabolism;DNA metabolism;other metabolic processes;other biological processes	cytosol;nucleus;other cell component	nucleic acid binding activity;other molecular function	29.322	0.605577
Q15428	SF3A2	Splicing factor 3A subunit 2 [OS=Homo sapiens]	cell organization and biogenesis;RNA metabolism OR transcription;other metabolic processes;other biological processes	nucleus	other molecular function	29.257	0.630994
Q99496	RNF2	E3 ubiquitin-protein ligase RING2 [OS=Homo sapiens]	cell cycle OR cell proliferation;protein metabolism;other metabolic processes;developmental processes;other biological processes	nucleus;other cell component	other molecular function	29.168	0.688562
P25490	YY1	Transcriptional repressor protein YY1 [OS=Homo sapiens]	cell organization and biogenesis;DNA metabolism;other metabolic processes;stress response;developmental processes;other biological processes	nucleus;other cell component	nucleic acid binding activity;other molecular function	29.1	0.706065
O43290	SART1	U4/U6.U5 tri-snRNP-associated protein 1 [OS=Homo sapiens]	cell organization and biogenesis;RNA metabolism OR transcription;other metabolic processes;other biological processes	cytosol;ER/Golgi;nucleus;other cell component		28.759	0.679085
O60306	AQR	RNA helicase aquarius [OS=Homo sapiens]	RNA metabolism OR transcription;other metabolic processes	nucleus	nucleic acid binding activity;other molecular function	28.721	0.710236
Q9H2P0	ADNP	Activity-dependent neuroprotector homeobox protein [OS=Homo sapiens]	cell organization and biogenesis;signal transduction;other biological processes	non-structural extracellular;nucleus;other cell component	cytoskeletal activity;nucleic acid binding activity;other molecular function	28.364	0.644152
Q8WXA9	SREK1	Splicing regulatory glutamine/lysine-rich protein 1 [OS=Homo sapiens]	RNA metabolism OR transcription;other metabolic processes	nucleus		28.324	0.71052
Q8NI27	THOC2	THO complex subunit 2 [OS=Homo sapiens]	RNA metabolism OR transcription;other metabolic processes;transport;developmental processes;other biological processes	nucleus	nucleic acid binding activity	28.18	0.644152
Q9H0E9	BRD8	Bromodomain-containing protein 8 [OS=Homo sapiens]	cell organization and biogenesis;protein metabolism;other metabolic processes;signal transduction;other biological processes	mitochondrion;nucleus;other cell component	other molecular function	27.866	0.626442
B2CWQ3	m147R	M147 OS=Myxoma virus OX=10273 GN=m147R PE=4 SV=1			kinase activity;other molecular function	27.591	0.30742
Q14684	RRP1B	Ribosomal RNA processing protein 1 homolog B [OS=Homo sapiens]	RNA metabolism OR transcription;other metabolic processes;other biological processes	nucleus;other cell component	other molecular function	27.58	0.659922
P55347	PKNOX1	Homeobox protein PKNOX1 [OS=Homo sapiens]	RNA metabolism OR transcription;other metabolic processes;developmental processes;other biological processes	nucleus;other cell component	nucleic acid binding activity;other molecular function	26.706	0.0196985
O75362	ZNF217	Zinc finger protein 217 [OS=Homo sapiens]	other biological processes	mitochondrion;nucleus	nucleic acid binding activity;other molecular function	26.062	0.453287
P48378	RFX2	DNA-binding protein RFX2 [OS=Homo sapiens]	cell organization and biogenesis;other biological processes	nucleus;other cell component	nucleic acid binding activity;other molecular function	25.351	0.396887
Q7Z7F0	KHDC4	KH homology domain-containing protein 4 [OS=Homo sapiens]	cell organization and biogenesis;RNA metabolism OR transcription;other metabolic processes	nucleus;other cell component	nucleic acid binding activity	24.591	0.71052
P11474	ESRRA	Steroid hormone receptor ERR1 [OS=Homo sapiens]	developmental processes;signal transduction;other biological processes	non-structural extracellular;cytoskeleton;nucleus;other cell component	nucleic acid binding activity;other molecular function	24.453	0.682491
P14316	IRF2	Interferon regulatory factor 2 [OS=Homo sapiens]	cell cycle OR cell proliferation;stress response;other biological processes	cytosol;nucleus;other cell component	nucleic acid binding activity;other molecular function	24.376	0.637321
Q9UGU5	HMGXB4	HMG domain-containing protein 4 [OS=Homo sapiens]	cell-cell signaling;transport;signal transduction;other biological processes	nucleus	nucleic acid binding activity;other molecular function	24.272	0.495184
P0C860	MSL3P1	Putative male-specific lethal-3 protein-like 2 [OS=Homo sapiens]	cell organization and biogenesis;protein metabolism;other metabolic processes;other biological processes	nucleus		23.501	0.109096
Q8N5Y2	MSL3	Male-specific lethal 3 homolog [OS=Homo sapiens]	cell organization and biogenesis;protein metabolism;other metabolic processes;other biological processes	nucleus	nucleic acid binding activity;other molecular function	23.501	0.321486
Q5TAP6	UTP14C	U3 small nucleolar RNA-associated protein 14 homolog C [OS=Homo sapiens]	cell cycle OR cell proliferation;RNA metabolism OR transcription;other metabolic processes;other biological processes	cytosol;nucleus;other cell component		23.235	0.453287
Q9HCU9	BRMS1	Breast cancer metastasis-suppressor 1 [OS=Homo sapiens]	protein metabolism;other metabolic processes;other biological processes	nucleus;other cell component	other molecular function	23.008	0.256583
P10589	NR2F1	COUP transcription factor 1 [OS=Homo sapiens]	developmental processes;signal transduction;other biological processes	cytosol;nucleus	nucleic acid binding activity;other molecular function	22.848	0.327421
P24468	NR2F2	COUP transcription factor 2 [OS=Homo sapiens]	developmental processes;signal transduction;other biological processes	cytosol;nucleus	nucleic acid binding activity;other molecular function	22.848	0.426411
Q99549	MPHOSPH8	M-phase phosphoprotein 8 [OS=Homo sapiens]	cell organization and biogenesis;other biological processes	plasma membrane;other membranes;cytosol;nucleus;other cell component	other molecular function	22.725	0.531098
P37231	PPARG	Peroxisome proliferator-activated receptor gamma [OS=Homo sapiens]	RNA metabolism OR transcription;other metabolic processes;stress response;transport;developmental processes;signal transduction;other biological processes	cytosol;nucleus;other cell component	cytoskeletal activity;nucleic acid binding activity;other molecular function	22.515	0.425545
Q9NZC4	EHF	ETS homologous factor [OS=Homo sapiens]	cell cycle OR cell proliferation;RNA metabolism OR transcription;other metabolic processes;other biological processes	ER/Golgi;nucleus;other cell component	nucleic acid binding activity;other molecular function	22.089	0.315468
Q86UY6	NAA40	N-alpha-acetyltransferase 40 [OS=Homo sapiens]	protein metabolism;other metabolic processes	cytosol;cytoskeleton;nucleus	other molecular function	21.58	0.336536
O00566	MPHOSPH10	U3 small nucleolar ribonucleoprotein protein MPP10 [OS=Homo sapiens]	RNA metabolism OR transcription;other metabolic processes	nucleus;other cell component		21.389	0.630994
O15550	KDM6A	Lysine-specific demethylase 6A [OS=Homo sapiens]	cell organization and biogenesis;protein metabolism;other metabolic processes;developmental processes;other biological processes	nucleus	nucleic acid binding activity;other molecular function	21.13	0.396887
Q96EK4	THAP11	THAP domain-containing protein 11 [OS=Homo sapiens]	other biological processes	cytosol;nucleus;other cell component	nucleic acid binding activity;other molecular function	20.949	0.506899
Q96ES7	SGF29	SAGA-associated factor 29 [OS=Homo sapiens]	cell organization and biogenesis;protein metabolism;other metabolic processes;other biological processes	cytoskeleton;nucleus	other molecular function	20.494	0.496662
P08651	NFIC	Nuclear factor 1 C-type [OS=Homo sapiens]	DNA metabolism;RNA metabolism OR transcription;other metabolic processes;other biological processes	nucleus;other cell component	nucleic acid binding activity;other molecular function	19.177	0.556155
B7ZAP0	RABGAP1L	Rab GTPase-activating protein 1-like, isoform 10 [OS=Homo sapiens]				18.655	0.620024
Q86TJ2	TADA2B	Transcriptional adapter 2-beta [OS=Homo sapiens]	cell organization and biogenesis;protein metabolism;other metabolic processes;other biological processes	nucleus	other molecular function	18.54	0.0535439
Q92793	CREBBP	CREB-binding protein [OS=Homo sapiens]	cell organization and biogenesis;protein metabolism;other metabolic processes;stress response;developmental processes;signal transduction;other biological processes	nucleus;other cell component	nucleic acid binding activity;other molecular function	18.323	0.572978
P10242	MYB	Transcriptional activator Myb [OS=Homo sapiens]	cell cycle OR cell proliferation;cell organization and biogenesis;developmental processes;other biological processes	cytosol;nucleus	nucleic acid binding activity;other molecular function	18.201	0.628222
P52945	PDX1	Pancreas/duodenum homeobox protein 1 [OS=Homo sapiens]	cell-cell signaling;RNA metabolism OR transcription;other metabolic processes;stress response;transport;developmental processes;signal transduction;other biological processes	cytosol;nucleus;other cell component	nucleic acid binding activity;other molecular function	17.224	0.605577
Q9H967	WDR76	WD repeat-containing protein 76 [OS=Homo sapiens]	stress response;other biological processes	nucleus;other cell component	nucleic acid binding activity;other molecular function	17.097	0.644152
Q9UIF9	BAZ2A	Bromodomain adjacent to zinc finger domain protein 2A [OS=Homo sapiens]	cell organization and biogenesis;protein metabolism;DNA metabolism;RNA metabolism OR transcription;other metabolic processes;other biological processes	cytosol;nucleus;other cell component	nucleic acid binding activity;other molecular function	16.274	0.644892
O14647	CHD2	Chromodomain-helicase-DNA-binding protein 2 [OS=Homo sapiens]	cell organization and biogenesis;other biological processes	nucleus	nucleic acid binding activity;other molecular function	16.184	0.431162
Q9NV31	IMP3	U3 small nucleolar ribonucleoprotein protein IMP3 [OS=Homo sapiens]	RNA metabolism OR transcription;other metabolic processes	nucleus;other cell component	nucleic acid binding activity	15.898	0.496662
Q9P2K3	RCOR3	REST corepressor 3 [OS=Homo sapiens]	protein metabolism;other metabolic processes;other biological processes	cytosol;nucleus;other cell component	other molecular function	15.673	0.676917
Q9NZI7	UBP1	Upstream-binding protein 1 [OS=Homo sapiens]	developmental processes;other biological processes	cytosol;nucleus;other cell component	nucleic acid binding activity;other molecular function	15.551	0.644892
P24863	CCNC	Cyclin-C [OS=Homo sapiens]	cell cycle OR cell proliferation;other biological processes	nucleus;other cell component	enzyme regulator activity;other molecular function	15.53	0.531098
P78549	NTHL1	Endonuclease III-like protein 1 [OS=Homo sapiens]	DNA metabolism;other metabolic processes;stress response	mitochondrion;nucleus	nucleic acid binding activity;other molecular function	15.245	0.676701
Q9BTA9	WAC	WW domain-containing adapter protein with coiled-coil [OS=Homo sapiens]	cell cycle OR cell proliferation;cell organization and biogenesis;protein metabolism;other metabolic processes;stress response;signal transduction;other biological processes	nucleus	other molecular function	15.088	0.631446
A6NKF1	SAC3D1	SAC3 domain-containing protein 1 [OS=Homo sapiens]	cell cycle OR cell proliferation;cell organization and biogenesis;other biological processes	cytoskeleton;nucleus;other cell component		15.069	0.171448
Q9BYE7	PCGF6	Polycomb group RING finger protein 6 [OS=Homo sapiens]	protein metabolism;other metabolic processes;other biological processes	nucleus	other molecular function	14.762	0.688562
Q01664	TFAP4	Transcription factor AP-4 [OS=Homo sapiens]	cell organization and biogenesis;stress response;signal transduction;other biological processes	mitochondrion;nucleus;other cell component	nucleic acid binding activity;other molecular function	14.729	0.535533
P57721	PCBP3	Poly(rC)-binding protein 3 [OS=Homo sapiens]	RNA metabolism OR transcription;other metabolic processes;other biological processes	other cell component	nucleic acid binding activity	14.626	0.701276
Q9BQE9	BCL7B	B-cell CLL/lymphoma 7 protein family member B [OS=Homo sapiens]	cell-cell signaling;cell organization and biogenesis;signal transduction;other biological processes	nucleus;other cell component	cytoskeletal activity	14.617	0.682491
Q99856	ARID3A	AT-rich interactive domain-containing protein 3A [OS=Homo sapiens]	other biological processes	other membranes;cytosol;nucleus	nucleic acid binding activity;other molecular function	14.541	0.679267
Q9H0H5	RACGAP1	Rac GTPase-activating protein 1 [OS=Homo sapiens]	cell cycle OR cell proliferation;cell organization and biogenesis;transport;developmental processes;signal transduction;other biological processes	plasma membrane;other membranes;cytosol;cytoskeleton;nucleus;other cell component	enzyme regulator activity;cytoskeletal activity;other molecular function	14.358	0.637321
Q8IYL3	C1orf174	UPF0688 protein C1orf174 [OS=Homo sapiens]		nucleus		14.265	0.630994
B2CWQ7		M151R OS=Myxoma virus OX=10273 GN=m151R PE=3 SV=1	other biological processes	non-structural extracellular	enzyme regulator activity	14.237	0.572978
D2WN93	m151R	M151 OS=Myxoma virus OX=10273 GN=m151R PE=3 SV=1	other biological processes	non-structural extracellular	enzyme regulator activity	14.237	0.644152
Q14938	NFIX	Nuclear factor 1 X-type [OS=Homo sapiens]	DNA metabolism;RNA metabolism OR transcription;other metabolic processes;other biological processes	nucleus;other cell component	nucleic acid binding activity;other molecular function	14.038	0.679267
O15525	MAFG	Transcription factor MafG [OS=Homo sapiens]	developmental processes;other biological processes	nucleus	nucleic acid binding activity;other molecular function	13.747	0.535538
Q92733	PRCC	Proline-rich protein PRCC [OS=Homo sapiens]	cell cycle OR cell proliferation;other biological processes	nucleus		13.51	0.64835
O94762	RECQL5	ATP-dependent DNA helicase Q5 [OS=Homo sapiens]	cell cycle OR cell proliferation;cell organization and biogenesis;DNA metabolism;other metabolic processes;stress response;other biological processes	cytosol;nucleus;other cell component	nucleic acid binding activity;other molecular function	13.449	0.581894
O43829	ZBTB14	Zinc finger and BTB domain-containing protein 14 [OS=Homo sapiens]	developmental processes;other biological processes	cytosol;nucleus;other cell component	nucleic acid binding activity;other molecular function	13.394	0.631446
O43251	RBFOX2	RNA binding protein fox-1 homolog 2 [OS=Homo sapiens]	cell organization and biogenesis;RNA metabolism OR transcription;other metabolic processes;developmental processes;signal transduction;other biological processes	nucleus;other cell component	nucleic acid binding activity;other molecular function	13.393	0.605577
Q9Y657	SPIN1	Spindlin-1 [OS=Homo sapiens]	cell-cell signaling;cell cycle OR cell proliferation;cell organization and biogenesis;RNA metabolism OR transcription;signal transduction;other biological processes	other membranes;cytosol;cytoskeleton;nucleus	other molecular function	13.203	0.689497
P17544	ATF7	Cyclic AMP-dependent transcription factor ATF-7 [OS=Homo sapiens]	other biological processes	nucleus;other cell component	nucleic acid binding activity;other molecular function	12.881	0.71052
O95243	MBD4	Methyl-CpG-binding domain protein 4 [OS=Homo sapiens]	DNA metabolism;other metabolic processes;stress response	nucleus	nucleic acid binding activity;other molecular function	12.396	0.688562
Q5C9Z4	NOM1	Nucleolar MIF4G domain-containing protein 1 [OS=Homo sapiens]	other biological processes	nucleus		12.341	0.709606
Q15652	JMJD1C	Probable JmjC domain-containing histone demethylation protein 2C [OS=Homo sapiens]	cell organization and biogenesis;protein metabolism;other metabolic processes;stress response;other biological processes	nucleus;other cell component	nucleic acid binding activity;other molecular function	12.334	0.531098
Q15047	SETDB1	Histone-lysine N-methyltransferase SETDB1 [OS=Homo sapiens]	cell organization and biogenesis;protein metabolism;other metabolic processes;signal transduction;other biological processes	nucleus;other cell component	nucleic acid binding activity;other molecular function	12.057	0.253746
Q9NVF7	FBXO28	F-box only protein 28 [OS=Homo sapiens]	protein metabolism;other metabolic processes	other cell component	other molecular function	11.506	0.644152
Q9Y4E5	ZNF451	E3 SUMO-protein ligase ZNF451 [OS=Homo sapiens]	protein metabolism;other metabolic processes;other biological processes	nucleus	other molecular function	11.031	0.678853
Q9BQ04	RBM4B	RNA-binding protein 4B [OS=Homo sapiens]	RNA metabolism OR transcription;other metabolic processes;other biological processes	cytosol;nucleus;other cell component	nucleic acid binding activity;other molecular function	10.992	0.666754
Q9BXK1	KLF16	Krueppel-like factor 16 [OS=Homo sapiens]	signal transduction;other biological processes	nucleus;other cell component	nucleic acid binding activity;other molecular function	10.773	0.693023
P46100		Transcriptional regulator ATRX [OS=Homo sapiens]				9.585	0.705695
Q9H201	EPN3	Epsin-3 [OS=Homo sapiens]	transport	plasma membrane;other membranes;nucleus;other cytoplasmic organelle;other cell component	other molecular function	9.523	0.46642
P52739	ZNF131	Zinc finger protein 131 [OS=Homo sapiens]	other biological processes	cytoskeleton;nucleus	nucleic acid binding activity;other molecular function	9.392	0.342672
Q9UPQ0	LIMCH1	LIM and calponin homology domains-containing protein 1 [OS=Homo sapiens]	cell organization and biogenesis;other biological processes	cytoskeleton;other cell component	cytoskeletal activity;other molecular function	9.169	0.396887
Q96RR1	TWNK	Twinkle protein, mitochondrial [OS=Homo sapiens]	cell organization and biogenesis;DNA metabolism;RNA metabolism OR transcription;other metabolic processes;other biological processes	mitochondrion	nucleic acid binding activity;other molecular function	8.183	0.437211
Q8TD26	CHD6	Chromodomain-helicase-DNA-binding protein 6 [OS=Homo sapiens]	cell organization and biogenesis;stress response	nucleus	nucleic acid binding activity;other molecular function	7.396	0.605131
Q15723	ELF2	ETS-related transcription factor Elf-2 [OS=Homo sapiens]	other biological processes	cytosol;nucleus;other cell component	nucleic acid binding activity;other molecular function	7.023	0.57012
Q6ZN18	AEBP2	Zinc finger protein AEBP2 [OS=Homo sapiens]	cell organization and biogenesis;other biological processes	nucleus;other cell component	nucleic acid binding activity;other molecular function	6.891	0.630994
Q14188	TFDP2	Transcription factor Dp-2 [OS=Homo sapiens]	cell cycle OR cell proliferation;developmental processes;other biological processes	cytoskeleton;nucleus;other cell component	nucleic acid binding activity;other molecular function	6.877	0.668715
Q14147	DHX34	Probable ATP-dependent RNA helicase DHX34 [OS=Homo sapiens]	RNA metabolism OR transcription;other metabolic processes;other biological processes		other molecular function	6.837	0.605577
Q9HBI1	PARVB	Beta-parvin [OS=Homo sapiens]	cell adhesion;cell organization and biogenesis;other biological processes	plasma membrane;other membranes;cytosol;cytoskeleton;other cell component	cytoskeletal activity	6.533	0.693864
Q9NQB0	TCF7L2	Transcription factor 7-like 2 [OS=Homo sapiens]	cell-cell signaling;cell organization and biogenesis;DNA metabolism;other metabolic processes;developmental processes;signal transduction;other biological processes	nucleus;other cell component	nucleic acid binding activity;other molecular function	6.514	0.657427
Q13889	GTF2H3	General transcription factor IIH subunit 3 [OS=Homo sapiens]	protein metabolism;DNA metabolism;RNA metabolism OR transcription;other metabolic processes;stress response	nucleus;other cell component	other molecular function	6.492	0.531098
Q96SB8	SMC6	Structural maintenance of chromosomes protein 6 [OS=Homo sapiens]	cell organization and biogenesis;protein metabolism;DNA metabolism;other metabolic processes;stress response;other biological processes	cytoskeleton;nucleus;other cell component	nucleic acid binding activity;other molecular function	6.109	0.700939
O95425	SVIL	Supervillin [OS=Homo sapiens]	cell organization and biogenesis;other biological processes	plasma membrane;other membranes;cytosol;cytoskeleton;nucleus;other cell component	cytoskeletal activity;other molecular function	6.106	0.693023
P48594	SERPINB4	Serpin B4 [OS=Homo sapiens]	other biological processes	non-structural extracellular;other cell component	enzyme regulator activity;other molecular function	5.849	0.710236
P20930	FLG	Filaggrin [OS=Homo sapiens]	protein metabolism;other metabolic processes;other biological processes	plasma membrane;cytosol;other cell component	bone, tooth or skin structural activity;other molecular function	5.814	0.64928
Q9UBP9	GULP1	PTB domain-containing engulfment adapter protein 1 [OS=Homo sapiens]	cell organization and biogenesis;transport;other biological processes	other cell component		5.759	0.706065
P00519	ABL1	Tyrosine-protein kinase ABL1 [OS=Homo sapiens]	cell adhesion;cell cycle OR cell proliferation;cell organization and biogenesis;protein metabolism;DNA metabolism;other metabolic processes;stress response;transport;developmental processes;signal transduction;other biological processes	other membranes;cytosol;cytoskeleton;mitochondrion;ER/Golgi;nucleus;other cell component	signal transduction activity or receptor binding;cytoskeletal activity;nucleic acid binding activity;kinase activity;other molecular function	5.703	0.648369
Q7L9B9	EEPD1	Endonuclease/exonuclease/phosphatase family domain-containing protein 1 [OS=Homo sapiens]	DNA metabolism;other metabolic processes;stress response;other biological processes	plasma membrane;other membranes	nucleic acid binding activity	4.821	0.706065
Q9GZY8	MFF	Mitochondrial fission factor [OS=Homo sapiens]	cell organization and biogenesis;transport;signal transduction;other biological processes	other membranes;mitochondrion;ER/Golgi;other cytoplasmic organelle;other cell component	other molecular function	0.036	0.605577
Q86TM6	SYVN1	E3 ubiquitin-protein ligase synoviolin [OS=Homo sapiens]	protein metabolism;other metabolic processes;stress response;transport;developmental processes;other biological processes	other membranes;ER/Golgi;nucleus;other cell component	other molecular function	0.021	0.144089
B2CWE0	m033R	M033 OS=Myxoma virus OX=10273 GN=m033R PE=4 SV=1				0.01	2.76915e-16
P12259	F5	Coagulation factor V [OS=Homo sapiens]	protein metabolism;other metabolic processes;stress response;other biological processes	non-structural extracellular;plasma membrane;other membranes;ER/Golgi;other cell component	other molecular function	0.01	2.76915e-16
P33908	MAN1A1	Mannosyl-oligosaccharide 1,2-alpha-mannosidase IA [OS=Homo sapiens]	protein metabolism;other metabolic processes;stress response;transport	other membranes;cytosol;ER/Golgi;other cell component	other molecular function	0.01	2.76915e-16
B2CWG7	m060R	M060 OS=Myxoma virus OX=10273 GN=m060R PE=4 SV=1				0.01	2.76915e-16
Q9Q8Q3	m043L	M43L OS=Myxoma virus (strain Lausanne) OX=31530 GN=m043L PE=3 SV=1			other molecular function	0.01	2.76915e-16
Q9UPQ3	AGAP1	Arf-GAP with GTPase, ANK repeat and PH domain-containing protein 1 [OS=Homo sapiens]	transport	nucleus;other cell component	enzyme regulator activity;other molecular function	0.01	2.76915e-16
Q9Q8H9	m122R	M122R OS=Myxoma virus (strain Lausanne) OX=31530 GN=m122R PE=4 SV=1		other membranes		0.01	2.76915e-16
Q9UHD2	TBK1	Serine/threonine-protein kinase TBK1 [OS=Homo sapiens]	cell cycle OR cell proliferation;protein metabolism;other metabolic processes;stress response;signal transduction;other biological processes	cytosol;nucleus;other cell component	nucleic acid binding activity;kinase activity;other molecular function	0.01	2.76915e-16
D2WN26	m090L	Viral late gene transcription factor 3 OS=Myxoma virus OX=10273 GN=m090L PE=3 SV=1	other biological processes		other molecular function	0.01	2.76915e-16
Q05209	PTPN12	Tyrosine-protein phosphatase non-receptor type 12 [OS=Homo sapiens]	protein metabolism;other metabolic processes;other biological processes	cytosol;cytoskeleton;nucleus;other cell component	other molecular function	0.01	2.76915e-16
Q8TE04	PANK1	Pantothenate kinase 1 [OS=Homo sapiens]	other metabolic processes	cytosol;nucleus;other cytoplasmic organelle;other cell component	kinase activity;other molecular function	0.01	2.76915e-16
Q9H9C1	VIPAS39	Spermatogenesis-defective protein 39 homolog [OS=Homo sapiens]	cell organization and biogenesis;protein metabolism;other metabolic processes;transport;other biological processes	ER/Golgi;other cytoplasmic organelle;other cell component	other molecular function	0.01	2.76915e-16
Q77P93	m003.2L	M3.2 OS=Myxoma virus (strain Lausanne) OX=31530 GN=m003.2L PE=4 SV=1		other membranes		0.01	2.76915e-16
Q9Q8Q1		Probable metalloendopeptidase G1-type OS=Myxoma virus (strain Lausanne) OX=31530 GN=m045L PE=3 SV=1	other biological processes		other molecular function	0.01	2.76915e-16
P55211	CASP9	Caspase-9 [OS=Homo sapiens]	protein metabolism;other metabolic processes;stress response;developmental processes;signal transduction;other biological processes	cytosol;mitochondrion;nucleus;other cell component	enzyme regulator activity;other molecular function	0.01	2.76915e-16
O15327	INPP4B	Inositol polyphosphate 4-phosphatase type II [OS=Homo sapiens]	other metabolic processes;signal transduction	cytosol;other cell component	other molecular function	0.01	2.76915e-16
Q8NI22	MCFD2	Multiple coagulation factor deficiency protein 2 [OS=Homo sapiens]	transport	other membranes;ER/Golgi	other molecular function	0.01	2.76915e-16
Q96BW5	PTER	Phosphotriesterase-related protein [OS=Homo sapiens]	other metabolic processes;other biological processes		other molecular function	0.01	2.76915e-16
Q8N612	FHIP1B	FHF complex subunit HOOK interacting protein 1B [OS=Homo sapiens]	cell organization and biogenesis;transport;other biological processes	cytosol;other cell component		0.01	2.76915e-16
O95989	NUDT3	Diphosphoinositol polyphosphate phosphohydrolase 1 [OS=Homo sapiens]	cell-cell signaling;RNA metabolism OR transcription;other metabolic processes	cytosol;nucleus;other cell component	other molecular function	0.01	2.76915e-16
Q10472	GALNT1	Polypeptide N-acetylgalactosaminyltransferase 1 [OS=Homo sapiens]	protein metabolism;other metabolic processes;other biological processes	non-structural extracellular;other membranes;ER/Golgi;other cell component	other molecular function	0.01	2.76915e-16
D2WN05	m078R	M78R OS=Myxoma virus OX=10273 GN=m078R PE=3 SV=1				0.01	2.76915e-16
P17050	NAGA	Alpha-N-acetylgalactosaminidase [OS=Homo sapiens]	other metabolic processes	other cytoplasmic organelle;other cell component	other molecular function	0.01	2.76915e-16
P98172	EFNB1	Ephrin-B1 [OS=Homo sapiens]	cell adhesion;cell-cell signaling;cell organization and biogenesis;developmental processes;signal transduction;other biological processes	plasma membrane;other membranes;nucleus;other cell component	signal transduction activity or receptor binding	0.01	2.76915e-16
O60449	LY75	Lymphocyte antigen 75 [OS=Homo sapiens]	stress response;transport;other biological processes	plasma membrane;other membranes	other molecular function	0.01	2.76915e-16
P51151	RAB9A	Ras-related protein Rab-9A [OS=Homo sapiens]	transport;signal transduction;other biological processes	plasma membrane;other membranes;cytosol;ER/Golgi;other cytoplasmic organelle;other cell component	other molecular function	0.01	2.76915e-16
A8K2U0	A2ML1	Alpha-2-macroglobulin-like protein 1 [OS=Homo sapiens]	other biological processes	non-structural extracellular	enzyme regulator activity;other molecular function	0.01	2.76915e-16
Q6DKJ4	NXN	Nucleoredoxin [OS=Homo sapiens]	cell-cell signaling;developmental processes;signal transduction;other biological processes	cytosol;nucleus	other molecular function	0.01	2.76915e-16
Q9Y6M5	SLC30A1	Zinc transporter 1 [OS=Homo sapiens]	stress response;transport;developmental processes;other biological processes	plasma membrane;other membranes;ER/Golgi;nucleus;other cell component	transporter activity;other molecular function	0.01	2.76915e-16
P80188	LCN2	Neutrophil gelatinase-associated lipocalin [OS=Homo sapiens]	stress response;transport;other biological processes	non-structural extracellular;other cell component	other molecular function	0.01	2.76915e-16
Q96AG3	SLC25A46	Solute carrier family 25 member 46 [OS=Homo sapiens]	cell organization and biogenesis;other metabolic processes;transport;developmental processes;other biological processes	other membranes;mitochondrion	other molecular function	0.01	2.76915e-16
P40855	PEX19	Peroxisomal biogenesis factor 19 [OS=Homo sapiens]	cell organization and biogenesis;transport;other biological processes	plasma membrane;other membranes;cytosol;nucleus;other cytoplasmic organelle;other cell component	other molecular function	0.01	2.76915e-16
O95865	DDAH2	N(G),N(G)-dimethylarginine dimethylaminohydrolase 2 [OS=Homo sapiens]	other metabolic processes;signal transduction;other biological processes	cytosol;mitochondrion	other molecular function	0.01	2.76915e-16
O76015	KRT38	Keratin, type I cuticular Ha8 [OS=Homo sapiens]	cell organization and biogenesis;other biological processes	cytosol;cytoskeleton	other molecular function	0.01	2.76915e-16
O76013	KRT36	Keratin, type I cuticular Ha6 [OS=Homo sapiens]	cell organization and biogenesis;other biological processes	cytosol;cytoskeleton	bone, tooth or skin structural activity	0.01	2.76915e-16
Q9H008	LHPP	Phospholysine phosphohistidine inorganic pyrophosphate phosphatase [OS=Homo sapiens]	other metabolic processes	cytosol;nucleus	other molecular function	0.01	2.76915e-16
Q5TGY1	TMCO4	Transmembrane and coiled-coil domain-containing protein 4 [OS=Homo sapiens]		other membranes		0.01	2.76915e-16
P21980	TGM2	Protein-glutamine gamma-glutamyltransferase 2 [OS=Homo sapiens]	cell organization and biogenesis;protein metabolism;other metabolic processes;transport;developmental processes;signal transduction;other biological processes	extracellular matrix;plasma membrane;other membranes;cytosol;mitochondrion;ER/Golgi;nucleus;other cell component	other molecular function	0.01	2.76915e-16
P54098	POLG	DNA polymerase subunit gamma-1 [OS=Homo sapiens]	cell organization and biogenesis;DNA metabolism;other metabolic processes;stress response	mitochondrion;other cell component	nucleic acid binding activity;other molecular function	0.01	2.76915e-16
Q96HD1	CRELD1	Protein disulfide isomerase CRELD1 [OS=Homo sapiens]	developmental processes	other membranes	other molecular function	0.01	2.76915e-16
P50583	NUDT2	Bis(5'-nucleosyl)-tetraphosphatase [asymmetrical] [OS=Homo sapiens]	other metabolic processes;stress response;other biological processes	mitochondrion	other molecular function	0.01	2.76915e-16
Q4KMQ1	TPRN	Taperin [OS=Homo sapiens]	cell organization and biogenesis;developmental processes;other biological processes	other cell component	other molecular function	0.01	2.76915e-16
Q9BZ23	PANK2	Pantothenate kinase 2, mitochondrial [OS=Homo sapiens]	cell organization and biogenesis;other metabolic processes;developmental processes;other biological processes	cytosol;mitochondrion;nucleus	kinase activity;other molecular function	0.01	2.76915e-16
Q15643	TRIP11	Thyroid receptor-interacting protein 11 [OS=Homo sapiens]	cell organization and biogenesis;protein metabolism;RNA metabolism OR transcription;other metabolic processes;transport;developmental processes;other biological processes	other membranes;cytoskeleton;ER/Golgi;nucleus	other molecular function	0.01	2.76915e-16
O43379	WDR62	WD repeat-containing protein 62 [OS=Homo sapiens]	cell cycle OR cell proliferation;cell organization and biogenesis;developmental processes;other biological processes	cytosol;cytoskeleton;nucleus		0.01	2.76915e-16
O95671	ASMTL	Probable bifunctional dTTP/UTP pyrophosphatase/methyltransferase protein [OS=Homo sapiens]	other metabolic processes	cytosol	other molecular function	0.01	2.76915e-16
E2CZM0	m131R	M131 OS=Myxoma virus OX=10273 GN=m131R PE=4 SV=1	other metabolic processes	other cell component	other molecular function	0.01	2.76915e-16
Q9BVW5	TIPIN	TIMELESS-interacting protein [OS=Homo sapiens]	cell cycle OR cell proliferation;DNA metabolism;other metabolic processes;stress response;signal transduction;other biological processes	nucleus;other cell component	nucleic acid binding activity	0.01	2.76915e-16
Q8IY95	TMEM192	Transmembrane protein 192 [OS=Homo sapiens]		other membranes;nucleus;other cytoplasmic organelle;other cell component	other molecular function	0.01	2.76915e-16
Q5U3C3	TMEM164	Transmembrane protein 164 [OS=Homo sapiens]		other membranes		0.01	2.76915e-16
P10909	CLU	Clusterin [OS=Homo sapiens]	cell cycle OR cell proliferation;cell organization and biogenesis;protein metabolism;other metabolic processes;stress response;transport;developmental processes;signal transduction;other biological processes	non-structural extracellular;other membranes;cytosol;mitochondrion;ER/Golgi;nucleus;other cell component	signal transduction activity or receptor binding;cytoskeletal activity;other molecular function	0.01	2.76915e-16
P23443	RPS6KB1	Ribosomal protein S6 kinase beta-1 [OS=Homo sapiens]	cell cycle OR cell proliferation;protein metabolism;other metabolic processes;stress response;transport;signal transduction;other biological processes	other membranes;cytosol;mitochondrion;nucleus;other cell component	kinase activity;other molecular function	0.01	2.76915e-16
P18859	ATP5PF	ATP synthase-coupling factor 6, mitochondrial [OS=Homo sapiens]	other metabolic processes;transport	other membranes;mitochondrion	transporter activity	0.01	2.76915e-16
E2CZV1	m056R	M056 OS=Myxoma virus OX=10273 GN=m056R PE=3 SV=1		other membranes		0.01	2.76915e-16
Q9HBR0	SLC38A10	Putative sodium-coupled neutral amino acid transporter 10 [OS=Homo sapiens]	transport;developmental processes	other membranes;ER/Golgi	transporter activity	0.01	2.76915e-16
P14209	CD99	CD99 antigen [OS=Homo sapiens]	cell adhesion;other biological processes	plasma membrane;other membranes;other cell component		0.01	2.76915e-16
Q9UHX3	ADGRE2	Adhesion G protein-coupled receptor E2 [OS=Homo sapiens]	cell adhesion;stress response;signal transduction;other biological processes	plasma membrane;other membranes	other molecular function	0.01	2.76915e-16
Q8TB72	PUM2	Pumilio homolog 2 [OS=Homo sapiens]	cell organization and biogenesis;RNA metabolism OR transcription;other metabolic processes;developmental processes;other biological processes	other membranes;cytosol;nucleus;other cell component	nucleic acid binding activity	0.01	2.76915e-16
P54753	EPHB3	Ephrin type-B receptor 3 [OS=Homo sapiens]	cell adhesion;cell organization and biogenesis;protein metabolism;other metabolic processes;developmental processes;signal transduction;other biological processes	non-structural extracellular;plasma membrane;other membranes;cytosol;other cell component	kinase activity;other molecular function	0.01	2.76915e-16
B2CWH3	m066R	DNA-directed RNA polymerase subunit OS=Myxoma virus OX=10273 GN=m066R PE=3 SV=1	RNA metabolism OR transcription;other metabolic processes;other biological processes		nucleic acid binding activity;other molecular function	0.01	2.76915e-16
P54762	EPHB1	Ephrin type-B receptor 1 [OS=Homo sapiens]	cell adhesion;cell cycle OR cell proliferation;cell organization and biogenesis;protein metabolism;other metabolic processes;developmental processes;signal transduction;other biological processes	non-structural extracellular;plasma membrane;other membranes;cytosol;ER/Golgi;other cytoplasmic organelle;other cell component	kinase activity;other molecular function	0.01	2.76915e-16
Q8TDQ7	GNPDA2	Glucosamine-6-phosphate isomerase 2 [OS=Homo sapiens]	other metabolic processes	cytosol;other cell component	other molecular function	0.01	2.76915e-16
P35504	UGT1A5	UDP-glucuronosyltransferase 1A5 [OS=Homo sapiens]	other metabolic processes	other membranes;ER/Golgi	other molecular function	0.01	2.76915e-16
P17066	HSPA6	Heat shock 70 kDa protein 6 [OS=Homo sapiens]	stress response;transport;other biological processes	non-structural extracellular;plasma membrane;other membranes;cytosol;cytoskeleton;nucleus;other cell component	other molecular function	0.01	2.76915e-16

## Sheet: MYXV_nuc vs Mock_nuc
Accession	Description	Biological Process	Cellular Component	Molecular Function	Gene Symbol	Abundance Ratio: (MYXV_nuc) / (mock_nuc)	Abundance Ratio Adj. P: (MYXV_nuc) / (mock_nuc)
B2CWB0	M-T5 OS=Myxoma virus OX=10273 GN=m005L PE=4 SV=1					100	4.87368e-16
B2CWK3	Early transcription factor 82 kDa subunit OS=Myxoma virus OX=10273 GN=m096L PE=3 SV=1	other biological processes		nucleic acid binding activity		100	4.87368e-16
Q9Q8Q1	Probable metalloendopeptidase G1-type OS=Myxoma virus (strain Lausanne) OX=31530 GN=m045L PE=3 SV=1	other biological processes		other molecular function		100	4.87368e-16
B2CWG1	M54R OS=Myxoma virus OX=10273 GN=m054R PE=4 SV=1		other membranes			100	4.87368e-16
B2CWI0	M73R OS=Myxoma virus OX=10273 GN=m073R PE=4 SV=1		other cell component			100	4.87368e-16
B2CWJ5	62 kDa protein OS=Myxoma virus OX=10273 GN=m088L PE=3 SV=1	other biological processes	other membranes			100	4.87368e-16
A8K2U0	Alpha-2-macroglobulin-like protein 1 [OS=Homo sapiens]	other biological processes	non-structural extracellular	enzyme regulator activity;other molecular function	A2ML1	100	4.87368e-16
Q9UHX3	Adhesion G protein-coupled receptor E2 [OS=Homo sapiens]	cell adhesion;stress response;signal transduction;other biological processes	plasma membrane;other membranes	other molecular function	ADGRE2	100	4.87368e-16
Q9UPQ3	Arf-GAP with GTPase, ANK repeat and PH domain-containing protein 1 [OS=Homo sapiens]	transport	nucleus;other cell component	enzyme regulator activity;other molecular function	AGAP1	100	4.87368e-16
P49759	Dual specificity protein kinase CLK1 [OS=Homo sapiens]	protein metabolism;other metabolic processes;other biological processes	nucleus;other cell component	kinase activity;other molecular function	CLK1	100	4.87368e-16
O95865	N(G),N(G)-dimethylarginine dimethylaminohydrolase 2 [OS=Homo sapiens]	other metabolic processes;signal transduction;other biological processes	cytosol;mitochondrion	other molecular function	DDAH2	100	4.87368e-16
P12259	Coagulation factor V [OS=Homo sapiens]	protein metabolism;other metabolic processes;stress response;other biological processes	non-structural extracellular;plasma membrane;other membranes;ER/Golgi;other cell component	other molecular function	F5	100	4.87368e-16
Q8N612	FHF complex subunit HOOK interacting protein 1B [OS=Homo sapiens]	cell organization and biogenesis;transport;other biological processes	cytosol;other cell component		FHIP1B	100	4.87368e-16
Q10472	Polypeptide N-acetylgalactosaminyltransferase 1 [OS=Homo sapiens]	protein metabolism;other metabolic processes;other biological processes	non-structural extracellular;other membranes;ER/Golgi;other cell component	other molecular function	GALNT1	100	4.87368e-16
Q8TDQ7	Glucosamine-6-phosphate isomerase 2 [OS=Homo sapiens]	other metabolic processes	cytosol;other cell component	other molecular function	GNPDA2	100	4.87368e-16
P80188	Neutrophil gelatinase-associated lipocalin [OS=Homo sapiens]	stress response;transport;other biological processes	non-structural extracellular;other cell component	other molecular function	LCN2	100	4.87368e-16
O60449	Lymphocyte antigen 75 [OS=Homo sapiens]	stress response;transport;other biological processes	plasma membrane;other membranes	other molecular function	LY75	100	4.87368e-16
Q77P93	M3.2 OS=Myxoma virus (strain Lausanne) OX=31530 GN=m003.2L PE=4 SV=1		other membranes		m003.2L	100	4.87368e-16
Q83730	Ankyrin repeat domain-containing protein M-T5 OS=Myxoma virus (strain Lausanne) OX=31530 GN=m005R PE=1 SV=1	other biological processes			m005R	100	4.87368e-16
Q9Q8S8	M013L OS=Myxoma virus (strain Lausanne) OX=31530 GN=m013L PE=4 SV=1				m013L	100	4.87368e-16
Q9Q8R4	Protein E6 homolog OS=Myxoma virus (strain Lausanne) OX=31530 GN=m032R PE=3 SV=1				m032R	100	4.87368e-16
B2CWE0	M033 OS=Myxoma virus OX=10273 GN=m033R PE=4 SV=1				m033R	100	4.87368e-16
Q9Q8Q3	M43L OS=Myxoma virus (strain Lausanne) OX=31530 GN=m043L PE=3 SV=1			other molecular function	m043L	100	4.87368e-16
K4J9W4	M054 OS=Myxoma virus OX=10273 GN=m054R PE=4 SV=1		other membranes		m054R	100	4.87368e-16
E2CZV1	M056 OS=Myxoma virus OX=10273 GN=m056R PE=3 SV=1		other membranes		m056R	100	4.87368e-16
B2CWG7	M060 OS=Myxoma virus OX=10273 GN=m060R PE=4 SV=1				m060R	100	4.87368e-16
B2CWH3	DNA-directed RNA polymerase subunit OS=Myxoma virus OX=10273 GN=m066R PE=3 SV=1	RNA metabolism OR transcription;other metabolic processes;other biological processes		nucleic acid binding activity;other molecular function	m066R	100	4.87368e-16
Q9Q8N0	M070R OS=Myxoma virus (strain Lausanne) OX=31530 GN=m070R PE=4 SV=1	other biological processes	other membranes;other cell component		m070R	100	4.87368e-16
K4JKC2	Late transcription factor VLTF-4 OS=Myxoma virus OX=10273 GN=m073R PE=4 SV=1		other cell component		m073R	100	4.87368e-16
D2WN05	M78R OS=Myxoma virus OX=10273 GN=m078R PE=3 SV=1				m078R	100	4.87368e-16
E2CZH7	62 kDa protein OS=Myxoma virus OX=10273 GN=m088L PE=3 SV=1	other biological processes	other membranes		m088L	100	4.87368e-16
Q9Q8L1	Viral late gene transcription factor 2 OS=Myxoma virus (strain Lausanne) OX=31530 GN=m089L PE=3 SV=1			other molecular function	m089L	100	4.87368e-16
D2WN26	Viral late gene transcription factor 3 OS=Myxoma virus OX=10273 GN=m090L PE=3 SV=1	other biological processes		other molecular function	m090L	100	4.87368e-16
Q9Q8J9	25 kDa core protein A12L OS=Myxoma virus (strain Lausanne) OX=31530 GN=m101L PE=3 SV=1				m101L	100	4.87368e-16
Q9Q8J5	M105L OS=Myxoma virus (strain Lausanne) OX=31530 GN=m105L PE=3 SV=1		other cell component		m105L	100	4.87368e-16
Q9Q8J4	M106L OS=Myxoma virus (strain Lausanne) OX=31530 GN=m106L PE=4 SV=1		other membranes		m106L	100	4.87368e-16
E2CZJ9	IMV membrane protein OS=Myxoma virus OX=10273 GN=m110L PE=3 SV=1	other biological processes	other membranes;other cell component		m110L	100	4.87368e-16
Q9Q8I7	Intermediate transcription factor 3 large subunit OS=Myxoma virus (strain Lausanne) OX=31530 GN=m113R PE=3 SV=1				m113R	100	4.87368e-16
Q9Q8H9	M122R OS=Myxoma virus (strain Lausanne) OX=31530 GN=m122R PE=4 SV=1		other membranes		m122R	100	4.87368e-16
E2CZM0	M131 OS=Myxoma virus OX=10273 GN=m131R PE=4 SV=1	other metabolic processes	other cell component	other molecular function	m131R	100	4.87368e-16
Q9Q8G4	Protein A51 OS=Myxoma virus (strain Lausanne) OX=31530 GN=m137R PE=3 SV=1				m137R	100	4.87368e-16
B2CWP9	M142 OS=Myxoma virus OX=10273 GN=m142R PE=4 SV=1			kinase activity;other molecular function	m142R	100	4.87368e-16
B2CWQ5	Ankyrin repeat protein OS=Myxoma virus OX=10273 GN=m149R PE=4 SV=1				m149R	100	4.87368e-16
B2CWR1	M156R OS=Myxoma virus OX=10273 GN=m156R PE=4 SV=1				m156R	100	4.87368e-16
Q8NI22	Multiple coagulation factor deficiency protein 2 [OS=Homo sapiens]	transport	other membranes;ER/Golgi	other molecular function	MCFD2	100	4.87368e-16
Q5VVJ2	Deubiquitinase MYSM1 [OS=Homo sapiens]	cell organization and biogenesis;protein metabolism;other metabolic processes;other biological processes	nucleus;other cell component	nucleic acid binding activity;other molecular function	MYSM1	100	4.87368e-16
P17050	Alpha-N-acetylgalactosaminidase [OS=Homo sapiens]	other metabolic processes	other cytoplasmic organelle;other cell component	other molecular function	NAGA	100	4.87368e-16
P50583	Bis(5'-nucleosyl)-tetraphosphatase [asymmetrical] [OS=Homo sapiens]	other metabolic processes;stress response;other biological processes	mitochondrion	other molecular function	NUDT2	100	4.87368e-16
O95989	Diphosphoinositol polyphosphate phosphohydrolase 1 [OS=Homo sapiens]	cell-cell signaling;RNA metabolism OR transcription;other metabolic processes	cytosol;nucleus;other cell component	other molecular function	NUDT3	100	4.87368e-16
Q6DKJ4	Nucleoredoxin [OS=Homo sapiens]	cell-cell signaling;developmental processes;signal transduction;other biological processes	cytosol;nucleus	other molecular function	NXN	100	4.87368e-16
Q96BW5	Phosphotriesterase-related protein [OS=Homo sapiens]	other metabolic processes;other biological processes		other molecular function	PTER	100	4.87368e-16
Q05209	Tyrosine-protein phosphatase non-receptor type 12 [OS=Homo sapiens]	protein metabolism;other metabolic processes;other biological processes	cytosol;cytoskeleton;nucleus;other cell component	other molecular function	PTPN12	100	4.87368e-16
Q8TB72	Pumilio homolog 2 [OS=Homo sapiens]	cell organization and biogenesis;RNA metabolism OR transcription;other metabolic processes;developmental processes;other biological processes	other membranes;cytosol;nucleus;other cell component	nucleic acid binding activity	PUM2	100	4.87368e-16
P51151	Ras-related protein Rab-9A [OS=Homo sapiens]	transport;signal transduction;other biological processes	plasma membrane;other membranes;cytosol;ER/Golgi;other cytoplasmic organelle;other cell component	other molecular function	RAB9A	100	4.87368e-16
A1X283	SH3 and PX domain-containing protein 2B [OS=Homo sapiens]	cell organization and biogenesis;other metabolic processes;developmental processes;other biological processes	cytoskeleton;other cell component	enzyme regulator activity;other molecular function	SH3PXD2B	100	4.87368e-16
Q96AG3	Solute carrier family 25 member 46 [OS=Homo sapiens]	cell organization and biogenesis;other metabolic processes;transport;developmental processes;other biological processes	other membranes;mitochondrion	other molecular function	SLC25A46	100	4.87368e-16
Q9BVW5	TIMELESS-interacting protein [OS=Homo sapiens]	cell cycle OR cell proliferation;DNA metabolism;other metabolic processes;stress response;signal transduction;other biological processes	nucleus;other cell component	nucleic acid binding activity	TIPIN	100	4.87368e-16
Q5TGY1	Transmembrane and coiled-coil domain-containing protein 4 [OS=Homo sapiens]		other membranes		TMCO4	100	4.87368e-16
Q8IY95	Transmembrane protein 192 [OS=Homo sapiens]		other membranes;nucleus;other cytoplasmic organelle;other cell component	other molecular function	TMEM192	100	4.87368e-16
Q9Q8K4	Early transcription factor 82 kDa subunit OS=Myxoma virus (strain Lausanne) OX=31530 GN=VETFL PE=3 SV=1	other biological processes		nucleic acid binding activity	VETFL	100	4.87368e-16
Q9H9C1	Spermatogenesis-defective protein 39 homolog [OS=Homo sapiens]	cell organization and biogenesis;protein metabolism;other metabolic processes;transport;other biological processes	ER/Golgi;other cytoplasmic organelle;other cell component	other molecular function	VIPAS39	100	4.87368e-16
D3W0C4	M130 OS=Myxoma virus OX=10273 GN=m130R PE=4 SV=1				m130R	99.391	4.87368e-16
Q9Q8Q8	Telomere-binding protein I1 OS=Myxoma virus (strain Lausanne) OX=31530 GN=m038L PE=3 SV=1			nucleic acid binding activity	m038L	98.488	4.87368e-16
B2CWG0	Late transcription factor 1 OS=Myxoma virus OX=10273 GN=m053R PE=3 SV=1	other biological processes	other membranes		m053R	91.583	4.87368e-16
Q9Q8M5	M75R OS=Myxoma virus (strain Lausanne) OX=31530 GN=m075R PE=3 SV=1		other membranes		m075R	90.47	4.87368e-16
Q9PX36	M6 OS=Myxoma virus (strain Lausanne) OX=31530 GN=m006L PE=4 SV=1				m006L	87.885	4.87368e-16
Q9YQ03	M-T6 protein OS=Myxoma virus OX=10273 GN=mt6 PE=4 SV=1				mt6	87.885	4.87368e-16
P68544	Cap-specific mRNA (nucleoside-2'-O-)-methyltransferase OS=Myxoma virus (strain Lausanne) OX=31530 GN=PAPS PE=3 SV=1	protein metabolism;RNA metabolism OR transcription;other metabolic processes;other biological processes		nucleic acid binding activity;other molecular function	PAPS	86.967	4.87368e-16
B2CWB5	M9 OS=Myxoma virus OX=10273 GN=m009L PE=4 SV=1					70.023	4.87368e-16
Q9Q8Q6	Protein I3 OS=Myxoma virus (strain Lausanne) OX=31530 GN=m040L PE=3 SV=1			nucleic acid binding activity	m040L	58.638	4.87368e-16
Q9Q8G6	M135R OS=Myxoma virus (strain Lausanne) OX=31530 GN=m135R PE=4 SV=1				m135R	46.533	4.87368e-16
B2CWM2	M115 OS=Myxoma virus OX=10273 GN=m115L PE=4 SV=1	cell organization and biogenesis	other cell component		m115L	35.077	4.87368e-16
Q85297	Probable dual specificity protein phosphatase H1 homolog OS=Myxoma virus (strain Lausanne) OX=31530 GN=m069L PE=1 SV=2	other biological processes	other cell component	other molecular function		34.886	4.87368e-16
B2CWH6	M069 OS=Myxoma virus OX=10273 GN=m069L PE=4 SV=1	other biological processes	other cell component	other molecular function	m069L	34.886	4.87368e-16
Q9Q8I4	DNA-directed RNA polymerase 35 kDa subunit OS=Myxoma virus (strain Lausanne) OX=31530 GN=m117L PE=3 SV=1	RNA metabolism OR transcription;other metabolic processes;other biological processes		nucleic acid binding activity;other molecular function	m117L	30.502	4.87368e-16
O10625	M-T1 protein OS=Myxoma virus OX=10273 GN=M-T1 PE=4 SV=1				M-T1	30.301	4.87368e-16
E2CZP2	Chemokine binding protein OS=Myxoma virus OX=10273 GN=m001R PE=4 SV=1				m001R	30.301	4.87368e-16
B2CWD8	Protein E5 OS=Myxoma virus OX=10273 GN=m031R PE=3 SV=1		other cell component	nucleic acid binding activity		29.606	4.87368e-16
Q9Q8R5	Protein E5 OS=Myxoma virus (strain Lausanne) OX=31530 GN=m031R PE=3 SV=1		other cell component	nucleic acid binding activity	m031R	29.606	4.87368e-16
Q9Q8L8	DNA-directed RNA polymerase 18 kDa subunit OS=Myxoma virus (strain Lausanne) OX=31530 GN=m082R PE=3 SV=1	RNA metabolism OR transcription;other metabolic processes;other biological processes		nucleic acid binding activity;other molecular function	m082R	28.004	4.87368e-16
B2CWI4	M077 OS=Myxoma virus OX=10273 GN=m077L PE=3 SV=1				m077L	24.008	4.87368e-16
Q9Q8F0	Gp120-like OS=Myxoma virus (strain Lausanne) OX=31530 GN=m154L PE=4 SV=1				m154L	23.767	4.87368e-16
B2CWL8	DNA polymerase processivity factor component A20 OS=Myxoma virus OX=10273 GN=m111R PE=3 SV=1				m111R	23.544	3.16328e-14
B2CWD4	Poly(A) polymerase catalytic subunit OS=Myxoma virus OX=10273 GN=m027L PE=3 SV=1	RNA metabolism OR transcription;other metabolic processes		other molecular function	m027L	23.499	7.31844e-14
B2CWA8	M4 OS=Myxoma virus OX=10273 GN=m004L PE=4 SV=1					23.165	4.87368e-16
O55698	M-T4 OS=Myxoma virus OX=10273 GN=M-T4 PE=4 SV=1				M-T4	23.165	4.87368e-16
Q9PXA3	M-T4 OS=Myxoma virus (strain Lausanne) OX=31530 GN=m004L PE=4 SV=1				m004L	23.165	4.87368e-16
B2CWF6	M049R OS=Myxoma virus OX=10273 GN=m049R PE=4 SV=1					23.1	4.87368e-16
Q9Q8P7	M049R OS=Myxoma virus (strain Lausanne) OX=31530 GN=m049R PE=4 SV=1				m049R	23.1	4.87368e-16
Q9Q8K3	Intermediate transcription factor 3 small subunit OS=Myxoma virus (strain Lausanne) OX=31530 GN=m097R PE=3 SV=1				m097R	22.921	4.87368e-16
D2WM37	Deoxyuridine 5'-triphosphate nucleotidohydrolase OS=Myxoma virus OX=10273 GN=m012L PE=3 SV=1	other metabolic processes		other molecular function	m012L	22.807	4.87368e-16
Q9Q8J1	M109L OS=Myxoma virus (strain Lausanne) OX=31530 GN=m109L PE=3 SV=1				m109L	22.137	1.07277e-14
B2CWD6	M29L OS=Myxoma virus OX=10273 GN=m029L PE=4 SV=1			nucleic acid binding activity	m029L	18.792	4.87368e-16
B2CWB4	M8.1 OS=Myxoma virus OX=10273 GN=m008.1L PE=3 SV=1	other biological processes	non-structural extracellular	enzyme regulator activity	m008.1L	18.64	4.87368e-16
Q9Q8S0	M26L OS=Myxoma virus (strain Lausanne) OX=31530 GN=m026R PE=3 SV=1	other biological processes		nucleic acid binding activity	m026R	15.314	1.06226e-10
D2WMA0	DNA-directed RNA polymerase 30 kDa polypeptide OS=Myxoma virus OX=10273 GN=m030L PE=3 SV=1	RNA metabolism OR transcription;other metabolic processes		nucleic acid binding activity;other molecular function	m030L	14.66	4.23376e-11
B2CWL4	M107L OS=Myxoma virus OX=10273 GN=m107L PE=3 SV=1		other membranes;other cell component			14.392	1.04765e-12
E2CZJ6	M107 OS=Myxoma virus OX=10273 GN=m107L PE=3 SV=1		other membranes;other cell component		m107L	14.392	1.04765e-12
E2CZW3	DNA-directed RNA polymerase 147 kDa polypeptide OS=Myxoma virus OX=10273 GN=m068R PE=3 SV=1	RNA metabolism OR transcription;other metabolic processes		nucleic acid binding activity;other molecular function	m068R	13.256	2.12703e-14
Q9Q8I1	M120L OS=Myxoma virus (strain Lausanne) OX=31530 GN=m120L PE=4 SV=1				m120L	12.18	1.10308e-08
B2CWP6	M139 OS=Myxoma virus OX=10273 GN=m139R PE=4 SV=1				m139R	11.926	2.21473e-10
E2CZR0	Ribonucleoside-diphosphate reductase small chain OS=Myxoma virus OX=10273 GN=m015L PE=3 SV=1	DNA metabolism;other metabolic processes	other membranes	other molecular function	m015L	11.711	4.04485e-13
B2CWC1	Ribonucleoside-diphosphate reductase small chain OS=Myxoma virus OX=10273 GN=m015L PE=3 SV=1	DNA metabolism;other metabolic processes	other membranes	other molecular function	m015L	11.711	4.04485e-13
B2CWE1	DNA polymerase OS=Myxoma virus OX=10273 GN=m034L PE=3 SV=1	DNA metabolism;other metabolic processes;other biological processes		nucleic acid binding activity;other molecular function		11.362	1.79269e-12
Q9Q8R2	DNA polymerase OS=Myxoma virus (strain Lausanne) OX=31530 GN=m034L PE=3 SV=1	DNA metabolism;other metabolic processes;other biological processes		nucleic acid binding activity;other molecular function	m034L	11.362	5.71705e-13
B2CWB2	M-T7 OS=Myxoma virus OX=10273 GN=m007L PE=3 SV=1		other membranes	other molecular function		11.122	3.39262e-13
Q9PX24	M-T7 OS=Myxoma virus (strain Lausanne) OX=31530 GN=m007L PE=3 SV=1		other membranes	other molecular function	m007L	11.122	3.39262e-13
B2CWI7	Primase D5 OS=Myxoma virus OX=10273 GN=m080R PE=3 SV=1			other molecular function	m080R	10.577	8.77702e-12
B2CWC8	M22L OS=Myxoma virus OX=10273 GN=m022L PE=4 SV=1			other molecular function		10.575	8.5207e-08
B2CWE3	M36L OS=Myxoma virus OX=10273 GN=m036L PE=4 SV=1					10.523	1.64299e-09
Q9Q8R0	M36L OS=Myxoma virus (strain Lausanne) OX=31530 GN=m036L PE=4 SV=1		other membranes		m036L	10.523	3.3526e-09
B2CWI3	mRNA-capping enzyme catalytic subunit OS=Myxoma virus OX=10273 GN=m076R PE=3 SV=1	RNA metabolism OR transcription;other metabolic processes		nucleic acid binding activity;other molecular function	m076R	10.382	7.26279e-13
Q9Q8M6	DNA topoisomerase I OS=Myxoma virus (strain Lausanne) OX=31530 GN=m074R PE=3 SV=1	cell organization and biogenesis;DNA metabolism;other metabolic processes		nucleic acid binding activity;other molecular function	m074R	10.367	7.63295e-09
B2CWG4	M057 OS=Myxoma virus OX=10273 GN=m057L PE=4 SV=1				m057L	10.348	7.08454e-09
E2CZM2	DNA ligase OS=Myxoma virus OX=10273 GN=m133R PE=3 SV=1	DNA metabolism;other metabolic processes;stress response		nucleic acid binding activity;other molecular function	m133R	10.028	1.44739e-12
Q77PB1	M3.1 OS=Myxoma virus (strain Lausanne) OX=31530 GN=m003.1L PE=4 SV=1				m003.1L	10.007	5.61841e-08
B2CWA6	M3.1 OS=Myxoma virus OX=10273 GN=m003.1R PE=4 SV=1				m003.1R	10.007	5.61841e-08
B2CWK2	M095 OS=Myxoma virus OX=10273 GN=m095L PE=3 SV=1				m095L	9.857	5.60416e-12
Q9Q8N5	Probable host range protein 2-2 OS=Myxoma virus (strain Lausanne) OX=31530 GN=m063R PE=3 SV=1	other biological processes				9.842	9.56458e-09
B2CWH0	M63R OS=Myxoma virus OX=10273 GN=m063R PE=3 SV=1	other biological processes				9.842	9.56458e-09
Q85296	M-T7 protein OS=Myxoma virus OX=10273 PE=3 SV=1		other membranes	other molecular function		9.717	7.74371e-12
E2CZQ3	M9 OS=Myxoma virus OX=10273 GN=m009L PE=4 SV=1				m009L	9.588	1.06128e-08
Q9Q8L9	Early transcription factor 70 kDa subunit OS=Myxoma virus (strain Lausanne) OX=31530 GN=VETFS PE=3 SV=1			nucleic acid binding activity;other molecular function	VETFS	9.126	1.78608e-07
B2CWF4	M047 OS=Myxoma virus OX=10273 GN=m047R PE=4 SV=1	protein metabolism;other metabolic processes		nucleic acid binding activity	m047R	9.038	2.13579e-08
Q9Q8K1	Major core protein 4a precursor OS=Myxoma virus (strain Lausanne) OX=31530 GN=m099L PE=3 SV=1		other cell component	other molecular function	m099L	7.914	1.65667e-09
Q83604	Envelope protein OS=Myxoma virus OX=10273 GN=MF13 PE=4 SV=1		other cell component	other molecular function	MF13	7.773	8.78663e-06
Q9Q8L3	M87L OS=Myxoma virus (strain Lausanne) OX=31530 GN=m087L PE=4 SV=1	RNA metabolism OR transcription;other metabolic processes		other molecular function	m087L	7.647	4.2154e-07
Q96Q05	Trafficking protein particle complex subunit 9 [OS=Homo sapiens]	cell organization and biogenesis;transport;developmental processes;other biological processes	cytosol;ER/Golgi;other cytoplasmic organelle;other cell component		TRAPPC9	6.971	1.3373e-06
Q969Q0	60S ribosomal protein L36a-like [OS=Homo sapiens]	protein metabolism;other metabolic processes	plasma membrane;other membranes;cytosol;ER/Golgi;translational apparatus;nucleus	other molecular function	RPL36AL	6.689	1.99669e-06
B2CWI6	M079 OS=Myxoma virus OX=10273 GN=m079R PE=3 SV=1	DNA metabolism;other metabolic processes;stress response		nucleic acid binding activity;other molecular function	m079R	6.516	5.6966e-06
B2CWG8	Thymidine kinase OS=Myxoma virus OX=10273 GN=m061R PE=3 SV=1	DNA metabolism;other metabolic processes		kinase activity;other molecular function	m061R	6.375	6.55925e-06
Q9GZY8	Mitochondrial fission factor [OS=Homo sapiens]	cell organization and biogenesis;transport;signal transduction;other biological processes	other membranes;mitochondrion;ER/Golgi;other cytoplasmic organelle;other cell component	other molecular function	MFF	6.084	2.30693e-05
Q9Q8H2	M129R OS=Myxoma virus (strain Lausanne) OX=31530 GN=m129R PE=4 SV=1				m129R	5.956	4.8788e-05
E2CZR6	EEV maturation protein OS=Myxoma virus OX=10273 GN=m021L PE=3 SV=1	other biological processes	other cell component		m021L	5.896	2.5507e-05
P01100	Proto-oncogene c-Fos [OS=Homo sapiens]	DNA metabolism;RNA metabolism OR transcription;other metabolic processes;stress response;developmental processes;signal transduction;other biological processes	other membranes;cytosol;ER/Golgi;nucleus;other cell component	nucleic acid binding activity;other molecular function	FOS	5.71	3.99399e-05
B2CWM1	DNA-directed RNA polymerase OS=Myxoma virus OX=10273 GN=m114R PE=3 SV=1	RNA metabolism OR transcription;other metabolic processes		nucleic acid binding activity;other molecular function		5.661	1.49009e-05
E2CZK3	DNA-directed RNA polymerase OS=Myxoma virus OX=10273 GN=m114R PE=3 SV=1	RNA metabolism OR transcription;other metabolic processes		nucleic acid binding activity;other molecular function	m114R	5.661	1.49009e-05
Q9Q8I6	DNA-directed RNA polymerase OS=Myxoma virus (strain Lausanne) OX=31530 GN=m114R PE=3 SV=1	RNA metabolism OR transcription;other metabolic processes		nucleic acid binding activity;other molecular function	m114R	5.661	1.49009e-05
B2CWQ7	M151R OS=Myxoma virus OX=10273 GN=m151R PE=3 SV=1	other biological processes	non-structural extracellular	enzyme regulator activity		5.603	7.68789e-05
Q9P0M6	Core histone macro-H2A.2 [OS=Homo sapiens]	cell organization and biogenesis;developmental processes;other biological processes	nucleus;other cell component	nucleic acid binding activity;other molecular function	MACROH2A2	5.221	8.78016e-05
Q9Q8P4	Assembly protein G7 OS=Myxoma virus (strain Lausanne) OX=31530 GN=m052L PE=3 SV=1		other membranes		m052L	5.012	0.000192924
P05109	Protein S100-A8 [OS=Homo sapiens]	cell adhesion;cell-cell signaling;protein metabolism;other metabolic processes;stress response;developmental processes;other biological processes	non-structural extracellular;plasma membrane;other membranes;cytosol;cytoskeleton;other cell component	signal transduction activity or receptor binding;cytoskeletal activity;other molecular function	S100A8	4.824	8.43984e-05
E2CZL6	Deoxyribodipyrimidine photo-lyase OS=Myxoma virus OX=10273 GN=m127L PE=3 SV=1	DNA metabolism;other metabolic processes;stress response		nucleic acid binding activity;other molecular function	m127L	4.807	0.00109228
B2CWJ3	Nucleoside triphosphatase I OS=Myxoma virus OX=10273 GN=m086L PE=3 SV=1	cell organization and biogenesis;RNA metabolism OR transcription;other metabolic processes		other molecular function		4.447	0.000550832
E2CZY1	Nucleoside triphosphatase I OS=Myxoma virus OX=10273 GN=m086L PE=3 SV=1	cell organization and biogenesis;RNA metabolism OR transcription;other metabolic processes		other molecular function	m086L	4.447	0.000550832
B2CWC0	M14L OS=Myxoma virus OX=10273 GN=m014L PE=4 SV=1					4.094	0.00206172
E2CZQ9	Kelch-like protein OS=Myxoma virus OX=10273 GN=m014L PE=4 SV=1				m014L	4.094	0.00206172
O75367	Core histone macro-H2A.1 [OS=Homo sapiens]	cell organization and biogenesis;other biological processes	nucleus;other cell component	enzyme regulator activity;nucleic acid binding activity;other molecular function	MACROH2A1	4.015	0.00206172
B2CWG5	Core protein VP8 OS=Myxoma virus OX=10273 GN=m058R PE=3 SV=1		other cell component	nucleic acid binding activity;other molecular function	m058R	3.948	0.00573033
Q9Q8N8	Core protein VP8 OS=Myxoma virus (strain Lausanne) OX=31530 GN=m058R PE=3 SV=1		other cell component	other molecular function	m058R	3.948	0.00367714
Q9Q8K7	M93L OS=Myxoma virus (strain Lausanne) OX=31530 GN=m093L PE=4 SV=1				m093L	3.931	0.00242213
P08729	Keratin, type II cytoskeletal 7 [OS=Homo sapiens]		cytosol;cytoskeleton;other cell component		KRT7	3.775	0.00646851
P62805	Histone H4 [OS=Homo sapiens]	cell organization and biogenesis;RNA metabolism OR transcription;other metabolic processes;other biological processes	non-structural extracellular;nucleus;other cell component	nucleic acid binding activity;other molecular function	H4-16; H4C1; H4C11; H4C12; H4C13; H4C14; H4C15; H4C2; H4C3; H4C4; H4C5; H4C6; H4C8; H4C9	3.764	0.000300896
Q9Q8Q4	M042L OS=Myxoma virus (strain Lausanne) OX=31530 GN=m042L PE=3 SV=1	other biological processes			m042L	3.746	0.00387319
Q77PA1	M138L OS=Myxoma virus (strain Lausanne) OX=31530 GN=m138L PE=4 SV=1	protein metabolism;other metabolic processes	other membranes	other molecular function	m138L	3.706	0.0109474
B2CWH8	M71L OS=Myxoma virus OX=10273 GN=m071L PE=4 SV=1		other membranes;other cell component			3.591	0.00559973
Q9Q8M9	M71L OS=Myxoma virus (strain Lausanne) OX=31530 GN=m071L PE=4 SV=1		other membranes;other cell component		m071L	3.591	0.00512335
Q16204	Coiled-coil domain-containing protein 6 [OS=Homo sapiens]	cell organization and biogenesis	cytosol;cytoskeleton	cytoskeletal activity;other molecular function	CCDC6	3.509	0.0060091
Q9Q8K6	DNA-directed RNA polymerase 19 kDa subunit OS=Myxoma virus (strain Lausanne) OX=31530 GN=m094R PE=3 SV=1	RNA metabolism OR transcription;other metabolic processes		nucleic acid binding activity;other molecular function	m094R	3.469	0.00800709
Q6NXT2	Histone H3.3C [OS=Homo sapiens]	other biological processes	nucleus;other cell component	nucleic acid binding activity;other molecular function	H3-5	3.448	0.000227045
Q5TEC6	Histone HIST2H3PS2 [OS=Homo sapiens]		other cell component	nucleic acid binding activity;other molecular function	H3-7	3.448	0.000227045
P06899	Histone H2B type 1-J [OS=Homo sapiens]	cell organization and biogenesis;stress response;other biological processes	non-structural extracellular;cytosol;nucleus;other cell component	nucleic acid binding activity;other molecular function	H2BC11	3.438	0.0137212
P23527	Histone H2B type 1-O [OS=Homo sapiens]	cell organization and biogenesis	cytosol;nucleus;other cell component	nucleic acid binding activity;other molecular function	H2BC17	3.438	0.0137212
Q6DRA6	Putative histone H2B type 2-D [OS=Homo sapiens]	cell organization and biogenesis	nucleus;other cell component	nucleic acid binding activity;other molecular function	H2BC19P	3.438	0.0137212
Q6DN03	Putative histone H2B type 2-C [OS=Homo sapiens]	cell organization and biogenesis	nucleus;other cell component	nucleic acid binding activity;other molecular function	H2BC20P	3.438	0.0137212
Q16778	Histone H2B type 2-E [OS=Homo sapiens]	cell organization and biogenesis;stress response	non-structural extracellular;cytosol;nucleus;other cell component	nucleic acid binding activity;other molecular function	H2BC21	3.438	0.0137212
P33778	Histone H2B type 1-B [OS=Homo sapiens]	cell organization and biogenesis	cytosol;nucleus;other cell component	nucleic acid binding activity;other molecular function	H2BC3	3.438	0.0137212
Q8N257	Histone H2B type 3-B [OS=Homo sapiens]	cell organization and biogenesis	cytosol;nucleus;other cell component	nucleic acid binding activity;other molecular function	H2BU1	3.438	0.0137212
Q16695	Histone H3.1t [OS=Homo sapiens]	cell organization and biogenesis	nucleus;other cell component	nucleic acid binding activity;other molecular function	H3-4	3.433	0.00104069
Q9ULX9	Transcription factor MafF [OS=Homo sapiens]	developmental processes;other biological processes	mitochondrion;nucleus;other cell component	nucleic acid binding activity;other molecular function	MAFF	3.427	0.011253
P68550	Probable host range protein 2-1 OS=Myxoma virus (strain Lausanne) OX=31530 GN=m062R PE=3 SV=1	other biological processes				3.422	0.0100378
P68431	Histone H3.1 [OS=Homo sapiens]	cell organization and biogenesis	non-structural extracellular;nucleus;other cell component	nucleic acid binding activity;other molecular function	H3C1; H3C10; H3C11; H3C12; H3C2; H3C3; H3C4; H3C6; H3C7; H3C8	3.39	0.00119126
Q9Q8F9	M144R OS=Myxoma virus (strain Lausanne) OX=31530 GN=m144R PE=4 SV=1		other membranes		m144R	3.367	0.0270576
D2WN93	M151 OS=Myxoma virus OX=10273 GN=m151R PE=3 SV=1	other biological processes	non-structural extracellular	enzyme regulator activity	m151R	3.336	0.0151179
P31151	Protein S100-A7 [OS=Homo sapiens]	stress response;developmental processes;other biological processes	non-structural extracellular;cytosol;ER/Golgi;nucleus;other cytoplasmic organelle;other cell component	signal transduction activity or receptor binding;other molecular function	S100A7	3.312	0.0265516
B2CWQ3	M147 OS=Myxoma virus OX=10273 GN=m147R PE=4 SV=1			kinase activity;other molecular function	m147R	3.292	0.0248896
E2CZW7	RNA polymerase-associated transcription-specificity factor RAP94 OS=Myxoma virus OX=10273 GN=m072L PE=3 SV=1	RNA metabolism OR transcription;other metabolic processes;other biological processes		other molecular function	m072L	3.246	0.0195311
P35527	Keratin, type I cytoskeletal 9 [OS=Homo sapiens]	cell organization and biogenesis;other biological processes	cytosol;cytoskeleton	cytoskeletal activity	KRT9	3.199	0.00243151
P62807	Histone H2B type 1-C/E/F/G/I [OS=Homo sapiens]	cell organization and biogenesis;stress response	non-structural extracellular;cytosol;nucleus;other cell component	nucleic acid binding activity;other molecular function	H2BC10; H2BC4; H2BC6; H2BC7; H2BC8	3.181	0.00249906
O60814	Histone H2B type 1-K [OS=Homo sapiens]	cell organization and biogenesis;stress response;other biological processes	non-structural extracellular;cytosol;nucleus;other cell component	nucleic acid binding activity;other molecular function	H2BC12	3.181	0.00249906
P57053	Histone H2B type F-S [OS=Homo sapiens]	cell organization and biogenesis;stress response	non-structural extracellular;cytosol;nucleus;other cell component	nucleic acid binding activity;other molecular function	H2BC12L	3.181	0.00249906
Q99880	Histone H2B type 1-L [OS=Homo sapiens]	cell organization and biogenesis	cytosol;nucleus;other cell component	nucleic acid binding activity;other molecular function	H2BC13	3.181	0.00249906
Q99879	Histone H2B type 1-M [OS=Homo sapiens]	cell organization and biogenesis	cytosol;nucleus;other cell component	nucleic acid binding activity;other molecular function	H2BC14	3.181	0.00249906
Q99877	Histone H2B type 1-N [OS=Homo sapiens]	cell organization and biogenesis	cytosol;nucleus;other cell component	nucleic acid binding activity;other molecular function	H2BC15	3.181	0.00249906
Q5QNW6	Histone H2B type 2-F [OS=Homo sapiens]	cell organization and biogenesis	cytosol;nucleus;other cell component	nucleic acid binding activity;other molecular function	H2BC18	3.181	0.00249906
P58876	Histone H2B type 1-D [OS=Homo sapiens]	cell organization and biogenesis	cytosol;nucleus;other cell component	nucleic acid binding activity;other molecular function	H2BC5	3.181	0.00249906
Q93079	Histone H2B type 1-H [OS=Homo sapiens]	cell organization and biogenesis	cytosol;nucleus;other cell component	nucleic acid binding activity;other molecular function	H2BC9	3.181	0.00249906
Q96GA3	Protein LTV1 homolog [OS=Homo sapiens]	transport;other biological processes	cytosol;nucleus;other cell component		LTV1	3.14	0.0188423
Q71DI3	Histone H3.2 [OS=Homo sapiens]	cell organization and biogenesis	non-structural extracellular;nucleus;other cell component	nucleic acid binding activity;other molecular function	H3C13; H3C14; H3C15	3.076	0.0380445
P04908	Histone H2A type 1-B/E [OS=Homo sapiens]	cell organization and biogenesis;other biological processes	nucleus;other cell component	nucleic acid binding activity;other molecular function	H2AC4; H2AC8	2.994	0.00513595
Q93077	Histone H2A type 1-C [OS=Homo sapiens]	other biological processes	nucleus;other cell component	nucleic acid binding activity;other molecular function	H2AC6	2.994	0.00513595
Q7L7L0	Histone H2A type 3 [OS=Homo sapiens]	cell organization and biogenesis;DNA metabolism;other metabolic processes;stress response	nucleus;other cell component	nucleic acid binding activity;other molecular function	H2AW	2.994	0.00513595
Q96QV6	Histone H2A type 1-A [OS=Homo sapiens]	cell organization and biogenesis	other cell component	nucleic acid binding activity;other molecular function	H2AC1	2.95	0.0357078
Q8IUE6	Histone H2A type 2-B [OS=Homo sapiens]		other cell component	nucleic acid binding activity;other molecular function	H2AC21	2.95	0.0357078
P16104	Histone H2AX [OS=Homo sapiens]	cell cycle OR cell proliferation;cell organization and biogenesis;DNA metabolism;other metabolic processes;stress response;developmental processes;signal transduction;other biological processes	cytoskeleton;nucleus;other cell component	nucleic acid binding activity;other molecular function	H2AX	2.95	0.0357078
Q9BPZ3	Polyadenylate-binding protein-interacting protein 2 [OS=Homo sapiens]	other biological processes	other cell component	nucleic acid binding activity;other molecular function	PAIP2	2.945	0.0386431
B2CWC6	Serine/threonine-protein kinase OS=Myxoma virus OX=10273 GN=m020L PE=3 SV=1			kinase activity;other molecular function	m020L	2.931	0.0481763
Q9Q8S2	Serine/threonine-protein kinase OS=Myxoma virus (strain Lausanne) OX=31530 GN=m020L PE=3 SV=1			kinase activity;other molecular function	m020L	2.931	0.0481763
Q04864	Proto-oncogene c-Rel [OS=Homo sapiens]	stress response;signal transduction;other biological processes	cytosol;nucleus;other cell component	nucleic acid binding activity;other molecular function	REL	2.921	0.0404015
Q8WZ42	Titin [OS=Homo sapiens]	cell cycle OR cell proliferation;cell organization and biogenesis;protein metabolism;other metabolic processes;developmental processes;signal transduction;other biological processes	non-structural extracellular;cytosol;cytoskeleton;nucleus	cytoskeletal activity;kinase activity;other molecular function	TTN	2.919	0.0357078
Q9BW30	Tubulin polymerization-promoting protein family member 3 [OS=Homo sapiens]	cell organization and biogenesis;developmental processes;other biological processes	cytoskeleton;other cell component	cytoskeletal activity	TPPP3	2.891	0.00902091
Q96A08	Histone H2B type 1-A [OS=Homo sapiens]	cell organization and biogenesis	nucleus;other cell component	nucleic acid binding activity;other molecular function	H2BC1	2.867	0.00822632
B2CWL5	M108R OS=Myxoma virus OX=10273 GN=m108R PE=4 SV=1			nucleic acid binding activity;other molecular function	m108R	2.818	0.00958248
Q99519	Sialidase-1 [OS=Homo sapiens]	other metabolic processes	non-structural extracellular;plasma membrane;other membranes;other cytoplasmic organelle;other cell component	other molecular function	NEU1	2.792	0.0944669
P62745	Rho-related GTP-binding protein RhoB [OS=Homo sapiens]	cell adhesion;cell cycle OR cell proliferation;cell organization and biogenesis;stress response;transport;developmental processes;signal transduction;other biological processes	plasma membrane;other membranes;cytosol;cytoskeleton;nucleus;other cytoplasmic organelle;other cell component	other molecular function	RHOB	2.763	0.17183
Q5BJH7	Protein YIF1B [OS=Homo sapiens]	transport	other membranes;ER/Golgi;other cell component		YIF1B	2.722	0.155024
Q96P63	Serpin B12 [OS=Homo sapiens]	developmental processes;other biological processes	non-structural extracellular;plasma membrane;other membranes;other cell component	enzyme regulator activity;other molecular function	SERPINB12	2.721	0.147481
O43312	Protein MTSS 1 [OS=Homo sapiens]	cell adhesion;cell cycle OR cell proliferation;cell organization and biogenesis;stress response;developmental processes;signal transduction;other biological processes	plasma membrane;other membranes;cytoskeleton;other cell component	signal transduction activity or receptor binding;cytoskeletal activity;other molecular function	MTSS1	2.691	0.16786
Q9Q8G2	M140R OS=Myxoma virus (strain Lausanne) OX=31530 GN=m140R PE=4 SV=1				m140R	2.642	0.0833264
Q9Y2S6	Translation machinery-associated protein 7 [OS=Homo sapiens]				TMA7	2.634	0.175866
O43278	Kunitz-type protease inhibitor 1 [OS=Homo sapiens]	cell organization and biogenesis;developmental processes;other biological processes	non-structural extracellular;plasma membrane;other membranes	enzyme regulator activity	SPINT1	2.575	0.0802434
A0A2R8Y619	Histone H2B type 2-E1 [OS=Homo sapiens]	cell organization and biogenesis	nucleus;other cell component	nucleic acid binding activity;other molecular function	H2BK1	2.562	0.0258746
Q5VZP5	Serine/threonine/tyrosine-interacting-like protein 2 [OS=Homo sapiens]	other biological processes	cytoskeleton;other cell component	other molecular function	STYXL2	2.557	0.115085
Q7Z3Z0	Keratin, type I cytoskeletal 25 [OS=Homo sapiens]	cell organization and biogenesis;other biological processes	cytosol;cytoskeleton	other molecular function	KRT25	2.556	0.0216622
Q7Z3Y8	Keratin, type I cytoskeletal 27 [OS=Homo sapiens]	cell organization and biogenesis;other biological processes	cytosol;cytoskeleton	other molecular function	KRT27	2.556	0.0216622
B2CWH1	M64R OS=Myxoma virus OX=10273 GN=m064R PE=3 SV=1	other biological processes			m064R	2.511	0.117806
Q6ZUT6	Coiled-coil domain-containing protein 9B [OS=Homo sapiens]				CCDC9B	2.433	0.277736
Q6FI13	Histone H2A type 2-A [OS=Homo sapiens]		nucleus;other cell component	nucleic acid binding activity;other molecular function	H2AC18; H2AC19	2.428	0.174429
Q16777	Histone H2A type 2-C [OS=Homo sapiens]		nucleus;other cell component	nucleic acid binding activity;other molecular function	H2AC20	2.428	0.174429
O95379	Tumor necrosis factor alpha-induced protein 8 [OS=Homo sapiens]	other biological processes	nucleus;other cell component	enzyme regulator activity	TNFAIP8	2.416	0.337716
Q7Z794	Keratin, type II cytoskeletal 1b [OS=Homo sapiens]		plasma membrane;cytosol;cytoskeleton		KRT77	2.39	0.281303
Q9BU89	Deoxyhypusine hydroxylase [OS=Homo sapiens]	protein metabolism;other metabolic processes	cytosol	other molecular function	DOHH	2.361	0.3469
P24534	Elongation factor 1-beta [OS=Homo sapiens]	protein metabolism;other metabolic processes	cytosol;other cell component	enzyme regulator activity;nucleic acid binding activity	EEF1B2	2.328	0.0626648
Q9BUH6	Protein PAXX [OS=Homo sapiens]	DNA metabolism;other metabolic processes;stress response	nucleus;other cell component	other molecular function	PAXX	2.325	0.17877
Q53T59	HCLS1-binding protein 3 [OS=Homo sapiens]	other biological processes	mitochondrion;ER/Golgi	other molecular function	HS1BP3	2.308	0.407056
P07942	Laminin subunit beta-1 [OS=Homo sapiens]	cell adhesion;cell organization and biogenesis;developmental processes;other biological processes	non-structural extracellular;extracellular matrix;ER/Golgi;other cell component	signal transduction activity or receptor binding;extracellular structural activity;other molecular function	LAMB1	2.298	0.401776
Q96ET8	Golgi apparatus membrane protein TVP23 homolog C [OS=Homo sapiens]	transport	other membranes;ER/Golgi		TVP23C	2.289	0.226536
P0C870	Bifunctional peptidase and (3S)-lysyl hydroxylase JMJD7 [OS=Homo sapiens]	protein metabolism;other metabolic processes	nucleus;other cell component	other molecular function	JMJD7	2.28	0.344241
Q01581	Hydroxymethylglutaryl-CoA synthase, cytoplasmic [OS=Homo sapiens]	other metabolic processes	cytosol;other cell component	other molecular function	HMGCS1	2.23	0.260772
P04264	Keratin, type II cytoskeletal 1 [OS=Homo sapiens]	cell organization and biogenesis;protein metabolism;other metabolic processes;stress response;other biological processes	non-structural extracellular;plasma membrane;other membranes;cytosol;cytoskeleton;other cell component	bone, tooth or skin structural activity;other molecular function	KRT1	2.195	0.102737
P26641	Elongation factor 1-gamma [OS=Homo sapiens]	protein metabolism;other metabolic processes;other biological processes	cytosol;other cell component	nucleic acid binding activity	EEF1G	2.189	0.104919
Q9NZJ0	Denticleless protein homolog [OS=Homo sapiens]	cell cycle OR cell proliferation;protein metabolism;DNA metabolism;other metabolic processes;stress response;signal transduction;other biological processes	other membranes;cytosol;cytoskeleton;nucleus;other cell component	other molecular function	DTL	2.147	0.280589
P06703	Protein S100-A6 [OS=Homo sapiens]	cell organization and biogenesis;transport;developmental processes;signal transduction;other biological processes	plasma membrane;other membranes;cytosol;nucleus;other cell component	transporter activity;cytoskeletal activity;other molecular function	S100A6	2.109	0.144695
B2CWF3	M046 OS=Myxoma virus OX=10273 GN=m046L PE=3 SV=1	cell organization and biogenesis;other biological processes	other membranes;other cell component		m046L	2.105	0.451297
O75891	Cytosolic 10-formyltetrahydrofolate dehydrogenase [OS=Homo sapiens]	other metabolic processes	cytosol	other molecular function	ALDH1L1	2.102	0.494391
Q9P246	Stromal interaction molecule 2 [OS=Homo sapiens]	transport;other biological processes	plasma membrane;other membranes;ER/Golgi	transporter activity;other molecular function	STIM2	2.092	0.314972
Q15646	2'-5'-oligoadenylate synthase-like protein [OS=Homo sapiens]	stress response;signal transduction;other biological processes	cytosol;nucleus;other cell component	nucleic acid binding activity;other molecular function	OASL	2.089	0.335684
Q01518	Adenylyl cyclase-associated protein 1 [OS=Homo sapiens]	cell organization and biogenesis;transport;signal transduction;other biological processes	non-structural extracellular;plasma membrane;other membranes;cytoskeleton;other cytoplasmic organelle;other cell component	cytoskeletal activity;other molecular function	CAP1	2.086	0.153048
Q7Z3Y7	Keratin, type I cytoskeletal 28 [OS=Homo sapiens]		cytosol;cytoskeleton	other molecular function	KRT28	2.08	0.144831
P18827	Syndecan-1 [OS=Homo sapiens]	cell-cell signaling;stress response;developmental processes;signal transduction;other biological processes	plasma membrane;other membranes;ER/Golgi;other cytoplasmic organelle;other cell component	other molecular function	SDC1	2.063	0.314558
Q504Q3	PAN2-PAN3 deadenylation complex catalytic subunit PAN2 [OS=Homo sapiens]	RNA metabolism OR transcription;other metabolic processes;other biological processes	cytosol;nucleus;other cell component	nucleic acid binding activity;other molecular function	PAN2	2.062	0.338164
Q9BS40	Latexin [OS=Homo sapiens]	stress response;other biological processes	non-structural extracellular;other cell component	enzyme regulator activity;other molecular function	LXN	2.027	0.38009
Q96GZ6	Solute carrier family 41 member 3 [OS=Homo sapiens]	transport	plasma membrane;other membranes	transporter activity	SLC41A3	2.009	0.372349
P11177	Pyruvate dehydrogenase E1 component subunit beta, mitochondrial [OS=Homo sapiens]	other metabolic processes	mitochondrion;nucleus;other cell component	other molecular function	PDHB	0.471	0.49892
Q969Z0	FAST kinase domain-containing protein 4 [OS=Homo sapiens]	RNA metabolism OR transcription;other metabolic processes;other biological processes	mitochondrion;other cell component		TBRG4	0.471	0.508844
O00541	Pescadillo homolog [OS=Homo sapiens]	cell cycle OR cell proliferation;RNA metabolism OR transcription;other metabolic processes;other biological processes	cytosol;nucleus;other cell component	other molecular function	PES1	0.47	0.478529
P16401	Histone H1.5 [OS=Homo sapiens]	cell organization and biogenesis;other biological processes	nucleus;other cell component	nucleic acid binding activity;other molecular function	H1-5	0.465	0.482001
P54886	Delta-1-pyrroline-5-carboxylate synthase [OS=Homo sapiens]	other metabolic processes	other membranes;mitochondrion	kinase activity;other molecular function	ALDH18A1	0.461	0.461655
Q13263	Transcription intermediary factor 1-beta [OS=Homo sapiens]	cell organization and biogenesis;protein metabolism;DNA metabolism;other metabolic processes;stress response;developmental processes;signal transduction;other biological processes	nucleus;other cell component	nucleic acid binding activity;kinase activity;other molecular function	TRIM28	0.461	0.461655
P10515	Dihydrolipoyllysine-residue acetyltransferase component of pyruvate dehydrogenase complex, mitochondrial [OS=Homo sapiens]	other metabolic processes	mitochondrion;other cell component	other molecular function	DLAT	0.45	0.405294
Q9BZK7	F-box-like/WD repeat-containing protein TBL1XR1 [OS=Homo sapiens]	cell organization and biogenesis;protein metabolism;other metabolic processes;developmental processes;other biological processes	cytoskeleton;nucleus;other cell component	nucleic acid binding activity;other molecular function	TBL1XR1	0.45	0.425496
Q6UB99	Ankyrin repeat domain-containing protein 11 [OS=Homo sapiens]	developmental processes;other biological processes	cytosol;nucleus		ANKRD11	0.449	0.513546
Q01780	Exosome component 10 [OS=Homo sapiens]	cell organization and biogenesis;RNA metabolism OR transcription;other metabolic processes;other biological processes	cytosol;nucleus;other cytoplasmic organelle;other cell component	nucleic acid binding activity;other molecular function	EXOSC10	0.449	0.359765
Q9Y6I8	Peroxisomal membrane protein 4 [OS=Homo sapiens]		other membranes;cytosol;other cytoplasmic organelle		PXMP4	0.448	0.49997
P51825	AF4/FMR2 family member 1 [OS=Homo sapiens]	other biological processes	nucleus		AFF1	0.446	0.5128
Q9BXI6	TBC1 domain family member 10A [OS=Homo sapiens]	protein metabolism;other metabolic processes;transport;other biological processes	plasma membrane;other membranes;cytosol;other cell component	enzyme regulator activity;other molecular function	TBC1D10A	0.446	0.49892
Q9P2R6	Arginine-glutamic acid dipeptide repeats protein [OS=Homo sapiens]	cell cycle OR cell proliferation;cell organization and biogenesis;developmental processes;other biological processes	nucleus	nucleic acid binding activity;other molecular function	RERE	0.442	0.515835
O60907	F-box-like/WD repeat-containing protein TBL1X [OS=Homo sapiens]	protein metabolism;other metabolic processes;other biological processes	cytoskeleton;nucleus;other cell component	nucleic acid binding activity;other molecular function	TBL1X	0.44	0.518578
Q70CQ2	Ubiquitin carboxyl-terminal hydrolase 34 [OS=Homo sapiens]	cell-cell signaling;protein metabolism;other metabolic processes;signal transduction;other biological processes	cytosol;nucleus	other molecular function	USP34	0.44	0.502993
Q7L9B9	Endonuclease/exonuclease/phosphatase family domain-containing protein 1 [OS=Homo sapiens]	DNA metabolism;other metabolic processes;stress response;other biological processes	plasma membrane;other membranes	nucleic acid binding activity	EEPD1	0.439	0.517026
Q12849	G-rich sequence factor 1 [OS=Homo sapiens]	RNA metabolism OR transcription;other metabolic processes;developmental processes;other biological processes	mitochondrion;nucleus;other cell component	nucleic acid binding activity	GRSF1	0.439	0.495679
Q13835	Plakophilin-1 [OS=Homo sapiens]	cell adhesion;cell organization and biogenesis;signal transduction;other biological processes	plasma membrane;other membranes;cytoskeleton;nucleus;other cell component	bone, tooth or skin structural activity;other molecular function	PKP1	0.438	0.405294
Q9Y2R9	28S ribosomal protein S7, mitochondrial [OS=Homo sapiens]	cell organization and biogenesis;protein metabolism;other metabolic processes	other membranes;mitochondrion;translational apparatus	nucleic acid binding activity;other molecular function	MRPS7	0.437	0.508188
Q14444	Caprin-1 [OS=Homo sapiens]	other biological processes	cytosol;other cell component		CAPRIN1	0.436	0.339451
P55061	Bax inhibitor 1 [OS=Homo sapiens]	other metabolic processes;stress response;signal transduction;other biological processes	plasma membrane;other membranes;mitochondrion;ER/Golgi;nucleus;other cell component	enzyme regulator activity;other molecular function	TMBIM6	0.435	0.467879
O00468	Agrin [OS=Homo sapiens]	cell-cell signaling;cell organization and biogenesis;developmental processes;signal transduction;other biological processes	non-structural extracellular;extracellular matrix;plasma membrane;other membranes;ER/Golgi;other cytoplasmic organelle;other cell component	cytoskeletal activity;other molecular function	AGRN	0.433	0.419323
P17544	Cyclic AMP-dependent transcription factor ATF-7 [OS=Homo sapiens]	other biological processes	nucleus;other cell component	nucleic acid binding activity;other molecular function	ATF7	0.433	0.502993
Q85295	Apoptosis regulator M11L OS=Myxoma virus OX=10273 GN=M11L PE=1 SV=1	other biological processes	other membranes		M11L	0.433	0.455301
Q93074	Mediator of RNA polymerase II transcription subunit 12 [OS=Homo sapiens]	cell-cell signaling;protein metabolism;other metabolic processes;developmental processes;signal transduction;other biological processes	nucleus;other cell component	nucleic acid binding activity;other molecular function	MED12	0.433	0.509411
P52630	Signal transducer and activator of transcription 2 [OS=Homo sapiens]	stress response;signal transduction;other biological processes	plasma membrane;other membranes;cytosol;nucleus;other cell component	nucleic acid binding activity;other molecular function	STAT2	0.433	0.425496
Q8N4C8	Misshapen-like kinase 1 [OS=Homo sapiens]	cell-cell signaling;cell organization and biogenesis;protein metabolism;other metabolic processes;stress response;developmental processes;signal transduction;other biological processes	cytosol;ER/Golgi;other cell component	kinase activity;other molecular function	MINK1	0.431	0.412789
Q14686	Nuclear receptor coactivator 6 [OS=Homo sapiens]	protein metabolism;RNA metabolism OR transcription;other metabolic processes;stress response;developmental processes;other biological processes	cytosol;nucleus;other cell component	other molecular function	NCOA6	0.431	0.527644
P11388	DNA topoisomerase 2-alpha [OS=Homo sapiens]	cell cycle OR cell proliferation;cell organization and biogenesis;DNA metabolism;other metabolic processes;stress response;developmental processes;other biological processes	nucleus;other cell component	nucleic acid binding activity;other molecular function	TOP2A	0.429	0.310954
Q9NVW2	E3 ubiquitin-protein ligase RLIM [OS=Homo sapiens]	cell organization and biogenesis;protein metabolism;other metabolic processes;other biological processes	cytosol;nucleus;other cell component	other molecular function	RLIM	0.426	0.483834
Q9Y2X9	Zinc finger protein 281 [OS=Homo sapiens]	developmental processes;other biological processes	nucleus	nucleic acid binding activity;other molecular function	ZNF281	0.426	0.39363
P08559	Pyruvate dehydrogenase E1 component subunit alpha, somatic form, mitochondrial [OS=Homo sapiens]	other metabolic processes	mitochondrion;nucleus;other cell component	other molecular function	PDHA1	0.424	0.391003
Q9Y6V7	Probable ATP-dependent RNA helicase DDX49 [OS=Homo sapiens]	RNA metabolism OR transcription;other metabolic processes;other biological processes	nucleus	other molecular function	DDX49	0.423	0.460914
P29317	Ephrin type-A receptor 2 [OS=Homo sapiens]	cell adhesion;cell cycle OR cell proliferation;cell organization and biogenesis;protein metabolism;other metabolic processes;stress response;developmental processes;signal transduction;other biological processes	plasma membrane;other membranes;other cell component	kinase activity;other molecular function	EPHA2	0.423	0.49892
Q13049	E3 ubiquitin-protein ligase TRIM32 [OS=Homo sapiens]	cell organization and biogenesis;protein metabolism;other metabolic processes;stress response;developmental processes;other biological processes	cytosol;cytoskeleton;nucleus;other cell component	cytoskeletal activity;nucleic acid binding activity;other molecular function	TRIM32	0.423	0.428731
P18065	Insulin-like growth factor-binding protein 2 [OS=Homo sapiens]	signal transduction;other biological processes	non-structural extracellular;plasma membrane;other membranes;other cell component	signal transduction activity or receptor binding;other molecular function	IGFBP2	0.422	0.42645
O15164	Transcription intermediary factor 1-alpha [OS=Homo sapiens]	protein metabolism;RNA metabolism OR transcription;other metabolic processes;other biological processes	cytosol;nucleus;other cell component	signal transduction activity or receptor binding;nucleic acid binding activity;kinase activity;other molecular function	TRIM24	0.422	0.508823
O14578	Citron Rho-interacting kinase [OS=Homo sapiens]	cell cycle OR cell proliferation;cell organization and biogenesis;protein metabolism;other metabolic processes;developmental processes;other biological processes	plasma membrane;other membranes;cytosol;cytoskeleton;ER/Golgi;nucleus;other cell component	enzyme regulator activity;kinase activity;other molecular function	CIT	0.421	0.370252
P50747	Biotin--protein ligase [OS=Homo sapiens]	protein metabolism;other metabolic processes;other biological processes	cytosol;mitochondrion;nucleus;other cell component	other molecular function	HLCS	0.421	0.461655
Q13227	G protein pathway suppressor 2 [OS=Homo sapiens]	stress response;developmental processes;signal transduction;other biological processes	cytosol;mitochondrion;nucleus;other cell component	enzyme regulator activity;other molecular function	GPS2	0.42	0.496252
O00391	Sulfhydryl oxidase 1 [OS=Homo sapiens]	cell organization and biogenesis;other biological processes	non-structural extracellular;other membranes;ER/Golgi;other cell component	other molecular function	QSOX1	0.42	0.470347
Q9NX57	Ras-related protein Rab-20 [OS=Homo sapiens]	cell organization and biogenesis;stress response;transport	other membranes;ER/Golgi;other cell component	other molecular function	RAB20	0.42	0.445122
P15529	Membrane cofactor protein [OS=Homo sapiens]	stress response;other biological processes	plasma membrane;other membranes;other cell component	other molecular function	CD46	0.419	0.536945
Q9NQW6	Anillin [OS=Homo sapiens]	cell cycle OR cell proliferation;cell organization and biogenesis;developmental processes;other biological processes	cytosol;cytoskeleton;nucleus;other cell component	cytoskeletal activity	ANLN	0.418	0.502993
P51398	28S ribosomal protein S29, mitochondrial [OS=Homo sapiens]	protein metabolism;other metabolic processes;signal transduction	other membranes;mitochondrion;translational apparatus;nucleus	other molecular function	DAP3	0.418	0.430035
Q9Y261	Hepatocyte nuclear factor 3-beta [OS=Homo sapiens]	cell organization and biogenesis;developmental processes;other biological processes	nucleus;other cell component	nucleic acid binding activity;other molecular function	FOXA2	0.417	0.495848
Q7Z7H8	39S ribosomal protein L10, mitochondrial [OS=Homo sapiens]	protein metabolism;other metabolic processes	other membranes;mitochondrion;translational apparatus;nucleus;other cell component	other molecular function	MRPL10	0.417	0.465341
P24863	Cyclin-C [OS=Homo sapiens]	cell cycle OR cell proliferation;other biological processes	nucleus;other cell component	enzyme regulator activity;other molecular function	CCNC	0.416	0.498423
P62633	Cellular nucleic acid-binding protein [OS=Homo sapiens]	DNA metabolism;other metabolic processes;other biological processes	cytosol;ER/Golgi;nucleus;other cell component	nucleic acid binding activity;other molecular function	CNBP	0.416	0.179196
Q9Y618	Nuclear receptor corepressor 2 [OS=Homo sapiens]	transport;other biological processes	nucleus;other cell component	signal transduction activity or receptor binding;nucleic acid binding activity;other molecular function	NCOR2	0.416	0.496498
P11166	Solute carrier family 2, facilitated glucose transporter member 1 [OS=Homo sapiens]	cell organization and biogenesis;other metabolic processes;stress response;transport;developmental processes;other biological processes	plasma membrane;other membranes;cytosol;cytoskeleton;ER/Golgi;nucleus;other cell component	transporter activity;other molecular function	SLC2A1	0.416	0.332764
P85037	Forkhead box protein K1 [OS=Homo sapiens]	other metabolic processes;stress response;other biological processes	nucleus;other cell component	nucleic acid binding activity;other molecular function	FOXK1	0.415	0.380025
P03905	NADH-ubiquinone oxidoreductase chain 4 [OS=Homo sapiens]	cell organization and biogenesis;other metabolic processes;stress response;transport;developmental processes;other biological processes	other membranes;mitochondrion	transporter activity;other molecular function	MT-ND4	0.415	0.519459
Q8NFJ5	Retinoic acid-induced protein 3 [OS=Homo sapiens]	signal transduction;other biological processes	plasma membrane;other membranes;nucleus;other cell component	enzyme regulator activity;other molecular function	GPRC5A	0.414	0.502362
Q92759	General transcription factor IIH subunit 4 [OS=Homo sapiens]	protein metabolism;DNA metabolism;RNA metabolism OR transcription;other metabolic processes;stress response	nucleus	nucleic acid binding activity;other molecular function	GTF2H4	0.414	0.358701
Q15047	Histone-lysine N-methyltransferase SETDB1 [OS=Homo sapiens]	cell organization and biogenesis;protein metabolism;other metabolic processes;signal transduction;other biological processes	nucleus;other cell component	nucleic acid binding activity;other molecular function	SETDB1	0.413	0.358069
P18074	General transcription and DNA repair factor IIH helicase subunit XPD [OS=Homo sapiens]	cell cycle OR cell proliferation;cell organization and biogenesis;DNA metabolism;RNA metabolism OR transcription;other metabolic processes;stress response;developmental processes;other biological processes	cytosol;cytoskeleton;nucleus;other cell component	nucleic acid binding activity;other molecular function	ERCC2	0.411	0.315116
Q00341	Vigilin [OS=Homo sapiens]	other metabolic processes;transport	non-structural extracellular;plasma membrane;other membranes;cytosol;nucleus;other cell component	nucleic acid binding activity;other molecular function	HDLBP	0.41	0.234994
Q8TD26	Chromodomain-helicase-DNA-binding protein 6 [OS=Homo sapiens]	cell organization and biogenesis;stress response	nucleus	nucleic acid binding activity;other molecular function	CHD6	0.409	0.425496
P37268	Squalene synthase [OS=Homo sapiens]	other metabolic processes	other membranes;ER/Golgi	other molecular function	FDFT1	0.409	0.409554
Q9BXS6	Nucleolar and spindle-associated protein 1 [OS=Homo sapiens]	cell cycle OR cell proliferation;cell organization and biogenesis;other biological processes	cytoskeleton;nucleus;other cell component	cytoskeletal activity;nucleic acid binding activity	NUSAP1	0.409	0.498423
O94955	Rho-related BTB domain-containing protein 3 [OS=Homo sapiens]	cell organization and biogenesis;transport;developmental processes;signal transduction;other biological processes	plasma membrane;other membranes;cytosol;cytoskeleton;ER/Golgi;other cell component	other molecular function	RHOBTB3	0.409	0.331708
Q9Y4D1	Disheveled-associated activator of morphogenesis 1 [OS=Homo sapiens]	cell-cell signaling;cell organization and biogenesis;signal transduction	plasma membrane;other membranes;cytosol;cytoskeleton	cytoskeletal activity;other molecular function	DAAM1	0.408	0.351106
Q7Z5L9	Interferon regulatory factor 2-binding protein 2 [OS=Homo sapiens]	developmental processes;other biological processes	nucleus;other cell component	other molecular function	IRF2BP2	0.408	0.331708
Q9Y2T7	Y-box-binding protein 2 [OS=Homo sapiens]	RNA metabolism OR transcription;other metabolic processes;other biological processes	nucleus;other cell component	nucleic acid binding activity	YBX2	0.408	0.419669
P62273	40S ribosomal protein S29 [OS=Homo sapiens]	protein metabolism;other metabolic processes	other membranes;cytosol;ER/Golgi;translational apparatus;nucleus;other cell component	other molecular function	RPS29	0.406	0.346738
P41229	Lysine-specific demethylase 5C [OS=Homo sapiens]	cell organization and biogenesis;protein metabolism;other metabolic processes;other biological processes	cytosol;nucleus	nucleic acid binding activity;other molecular function	KDM5C	0.404	0.382635
Q9GZR7	ATP-dependent RNA helicase DDX24 [OS=Homo sapiens]	RNA metabolism OR transcription;other metabolic processes	nucleus	other molecular function	DDX24	0.403	0.314048
Q96L73	Histone-lysine N-methyltransferase, H3 lysine-36 specific [OS=Homo sapiens]	cell organization and biogenesis;protein metabolism;other metabolic processes;other biological processes	nucleus;other cell component	nucleic acid binding activity;other molecular function	NSD1	0.403	0.340043
Q9H300	Presenilins-associated rhomboid-like protein, mitochondrial [OS=Homo sapiens]	cell organization and biogenesis;protein metabolism;other metabolic processes;other biological processes	other membranes;mitochondrion;nucleus	other molecular function	PARL	0.403	0.352819
Q9C0A6	Histone-lysine N-methyltransferase SETD5 [OS=Homo sapiens]	cell organization and biogenesis;protein metabolism;other metabolic processes;other biological processes	nucleus;other cell component	other molecular function	SETD5	0.403	0.34365
Q8IZW8	Tensin-4 [OS=Homo sapiens]	other biological processes	cytosol;cytoskeleton;other cell component	cytoskeletal activity	TNS4	0.402	0.337158
Q96HP0	Dedicator of cytokinesis protein 6 [OS=Homo sapiens]	signal transduction;other biological processes	cytosol;other cell component	enzyme regulator activity	DOCK6	0.401	0.465341
Q9BZG8	2-(3-amino-3-carboxypropyl)histidine synthase subunit 1 [OS=Homo sapiens]	protein metabolism;other metabolic processes	cytosol;nucleus;other cell component	other molecular function	DPH1	0.4	0.368348
Q7Z5J4	Retinoic acid-induced protein 1 [OS=Homo sapiens]	developmental processes;other biological processes	nucleus;other cell component	other molecular function	RAI1	0.398	0.461655
Q15750	TGF-beta-activated kinase 1 and MAP3K7-binding protein 1 [OS=Homo sapiens]	developmental processes;signal transduction;other biological processes	other membranes;cytosol;nucleus;other cytoplasmic organelle;other cell component	enzyme regulator activity;other molecular function	TAB1	0.397	0.297725
Q9NRC8	NAD-dependent protein deacetylase sirtuin-7 [OS=Homo sapiens]	cell cycle OR cell proliferation;cell organization and biogenesis;protein metabolism;DNA metabolism;RNA metabolism OR transcription;other metabolic processes;stress response;other biological processes	nucleus;other cell component	other molecular function	SIRT7	0.396	0.395044
P28288	ATP-binding cassette sub-family D member 3 [OS=Homo sapiens]	cell organization and biogenesis;other metabolic processes;transport;other biological processes	other membranes;cytosol;mitochondrion;other cytoplasmic organelle;other cell component	transporter activity;other molecular function	ABCD3	0.395	0.332764
O14647	Chromodomain-helicase-DNA-binding protein 2 [OS=Homo sapiens]	cell organization and biogenesis;other biological processes	nucleus	nucleic acid binding activity;other molecular function	CHD2	0.395	0.357735
Q9Y4F1	FERM, ARHGEF and pleckstrin domain-containing protein 1 [OS=Homo sapiens]	cell-cell signaling;cell organization and biogenesis;developmental processes;other biological processes	plasma membrane;other membranes;cytosol;cytoskeleton;other cell component	enzyme regulator activity;cytoskeletal activity;other molecular function	FARP1	0.395	0.44894
Q9HBU6	Ethanolamine kinase 1 [OS=Homo sapiens]	other metabolic processes	cytosol;other cell component	kinase activity;other molecular function	ETNK1	0.393	0.304412
Q9BY66	Lysine-specific demethylase 5D [OS=Homo sapiens]	cell organization and biogenesis;protein metabolism;other metabolic processes;other biological processes	nucleus	nucleic acid binding activity;other molecular function	KDM5D	0.393	0.34365
Q9UPN6	SR-related and CTD-associated factor 8 [OS=Homo sapiens]	RNA metabolism OR transcription;other metabolic processes;other biological processes	nucleus;other cell component	nucleic acid binding activity;other molecular function	SCAF8	0.393	0.277526
Q9BTA9	WW domain-containing adapter protein with coiled-coil [OS=Homo sapiens]	cell cycle OR cell proliferation;cell organization and biogenesis;protein metabolism;other metabolic processes;stress response;signal transduction;other biological processes	nucleus	other molecular function	WAC	0.392	0.236195
Q92908	Transcription factor GATA-6 [OS=Homo sapiens]	cell cycle OR cell proliferation;other metabolic processes;stress response;developmental processes;other biological processes	other membranes;nucleus;other cell component	nucleic acid binding activity;other molecular function	GATA6	0.391	0.309005
O43815	Striatin [OS=Homo sapiens]	cell-cell signaling;cell organization and biogenesis;developmental processes;signal transduction;other biological processes	plasma membrane;other membranes;cytosol;other cell component	other molecular function	STRN	0.391	0.265669
Q8IV63	Inactive serine/threonine-protein kinase VRK3 [OS=Homo sapiens]	protein metabolism;other metabolic processes;signal transduction;other biological processes	nucleus;other cell component	kinase activity;other molecular function	VRK3	0.39	0.419669
P06493	Cyclin-dependent kinase 1 [OS=Homo sapiens]	cell cycle OR cell proliferation;cell organization and biogenesis;protein metabolism;DNA metabolism;other metabolic processes;stress response;developmental processes;signal transduction;other biological processes	other membranes;cytosol;cytoskeleton;mitochondrion;ER/Golgi;nucleus;other cell component	kinase activity;other molecular function	CDK1	0.389	0.175866
Q13887	Krueppel-like factor 5 [OS=Homo sapiens]	cell-cell signaling;cell organization and biogenesis;developmental processes;other biological processes	ER/Golgi;nucleus;other cell component	nucleic acid binding activity;other molecular function	KLF5	0.388	0.382635
Q8IX01	SURP and G-patch domain-containing protein 2 [OS=Homo sapiens]	RNA metabolism OR transcription;other metabolic processes	nucleus		SUGP2	0.388	0.352549
Q9H329	Band 4.1-like protein 4B [OS=Homo sapiens]	cell organization and biogenesis;stress response;other biological processes	plasma membrane;other membranes;cytosol;cytoskeleton;other cell component	cytoskeletal activity	EPB41L4B	0.387	0.239819
P0DPB5	Protein POLR1D, isoform 2 [OS=Homo sapiens]		cytosol;nucleus		POLR1D	0.387	0.383107
Q6ZN18	Zinc finger protein AEBP2 [OS=Homo sapiens]	cell organization and biogenesis;other biological processes	nucleus;other cell component	nucleic acid binding activity;other molecular function	AEBP2	0.385	0.268715
Q9H6E5	Speckle targeted PIP5K1A-regulated poly(A) polymerase [OS=Homo sapiens]	RNA metabolism OR transcription;other metabolic processes	cytosol;nucleus	nucleic acid binding activity;other molecular function	TUT1	0.385	0.260222
Q92995	Ubiquitin carboxyl-terminal hydrolase 13 [OS=Homo sapiens]	cell cycle OR cell proliferation;protein metabolism;other metabolic processes;stress response;other biological processes	cytosol;nucleus	other molecular function	USP13	0.385	0.314048
Q9GZT3	SRA stem-loop-interacting RNA-binding protein, mitochondrial [OS=Homo sapiens]	cell organization and biogenesis;other biological processes	cytoskeleton;mitochondrion;nucleus;other cell component		SLIRP	0.383	0.110766
O95251	Histone acetyltransferase KAT7 [OS=Homo sapiens]	cell organization and biogenesis;protein metabolism;DNA metabolism;other metabolic processes;stress response;developmental processes;signal transduction;other biological processes	cytosol;nucleus;other cell component	nucleic acid binding activity;other molecular function	KAT7	0.382	0.337716
Q7L7X3	Serine/threonine-protein kinase TAO1 [OS=Homo sapiens]	cell cycle OR cell proliferation;cell organization and biogenesis;protein metabolism;DNA metabolism;other metabolic processes;stress response;developmental processes;signal transduction;other biological processes	cytosol;cytoskeleton;other cell component	enzyme regulator activity;cytoskeletal activity;kinase activity;other molecular function	TAOK1	0.381	0.419252
P17676	CCAAT/enhancer-binding protein beta [OS=Homo sapiens]	cell cycle OR cell proliferation;stress response;developmental processes;signal transduction;other biological processes	nucleus;other cell component	nucleic acid binding activity;other molecular function	CEBPB	0.38	0.358069
Q9NRR4	Ribonuclease 3 [OS=Homo sapiens]	RNA metabolism OR transcription;other metabolic processes;stress response;other biological processes	cytosol;nucleus;other cell component	nucleic acid binding activity;other molecular function	DROSHA	0.38	0.218814
Q9NYY8	FAST kinase domain-containing protein 2, mitochondrial [OS=Homo sapiens]	cell organization and biogenesis;protein metabolism;RNA metabolism OR transcription;other metabolic processes;other biological processes	mitochondrion;other cell component	nucleic acid binding activity	FASTKD2	0.38	0.314048
P07478	Trypsin-2 [OS=Homo sapiens]	cell organization and biogenesis;protein metabolism;other metabolic processes;stress response;other biological processes	non-structural extracellular;extracellular matrix;other cytoplasmic organelle	other molecular function	PRSS2	0.375	0.277403
Q9H201	Epsin-3 [OS=Homo sapiens]	transport	plasma membrane;other membranes;nucleus;other cytoplasmic organelle;other cell component	other molecular function	EPN3	0.374	0.212207
O75376	Nuclear receptor corepressor 1 [OS=Homo sapiens]	cell cycle OR cell proliferation;cell organization and biogenesis;other biological processes	cytosol;cytoskeleton;nucleus;other cell component	nucleic acid binding activity;other molecular function	NCOR1	0.374	0.252201
P24468	COUP transcription factor 2 [OS=Homo sapiens]	developmental processes;signal transduction;other biological processes	cytosol;nucleus	nucleic acid binding activity;other molecular function	NR2F2	0.374	0.157455
O00257	E3 SUMO-protein ligase CBX4 [OS=Homo sapiens]	cell organization and biogenesis;protein metabolism;other metabolic processes;other biological processes	nucleus	nucleic acid binding activity;other molecular function	CBX4	0.373	0.220251
Q15398	Disks large-associated protein 5 [OS=Homo sapiens]	cell cycle OR cell proliferation;cell organization and biogenesis;other biological processes	cytosol;cytoskeleton;mitochondrion;nucleus;other cell component	cytoskeletal activity	DLGAP5	0.373	0.206785
Q9BZL1	Ubiquitin-like protein 5 [OS=Homo sapiens]	protein metabolism;RNA metabolism OR transcription;other metabolic processes	nucleus;other cell component	other molecular function	UBL5	0.373	0.397416
Q9UIF9	Bromodomain adjacent to zinc finger domain protein 2A [OS=Homo sapiens]	cell organization and biogenesis;protein metabolism;DNA metabolism;RNA metabolism OR transcription;other metabolic processes;other biological processes	cytosol;nucleus;other cell component	nucleic acid binding activity;other molecular function	BAZ2A	0.372	0.359419
P42704	Leucine-rich PPR motif-containing protein, mitochondrial [OS=Homo sapiens]	transport;other biological processes	other membranes;cytoskeleton;mitochondrion;nucleus;other cell component	cytoskeletal activity;nucleic acid binding activity;other molecular function	LRPPRC	0.372	0.112294
Q8WWK9	Cytoskeleton-associated protein 2 [OS=Homo sapiens]	cell cycle OR cell proliferation;other biological processes	cytoskeleton;other cell component		CKAP2	0.37	0.284883
O43504	Ragulator complex protein LAMTOR5 [OS=Homo sapiens]	cell organization and biogenesis;signal transduction;other biological processes	other membranes;cytosol;other cytoplasmic organelle;other cell component		LAMTOR5	0.37	0.243908
P51114	Fragile X mental retardation syndrome-related protein 1 [OS=Homo sapiens]	other biological processes	cytosol;cytoskeleton;nucleus;other cell component	nucleic acid binding activity;other molecular function	FXR1	0.367	0.240005
Q13501	Sequestosome-1 [OS=Homo sapiens]	cell cycle OR cell proliferation;cell organization and biogenesis;protein metabolism;other metabolic processes;stress response;transport;signal transduction;other biological processes	cytosol;cytoskeleton;mitochondrion;ER/Golgi;nucleus;other cytoplasmic organelle;other cell component	signal transduction activity or receptor binding;kinase activity;other molecular function	SQSTM1	0.367	0.175866
Q15572	TATA box-binding protein-associated factor RNA polymerase I subunit C [OS=Homo sapiens]	cell organization and biogenesis;RNA metabolism OR transcription;other metabolic processes	nucleus	nucleic acid binding activity;other molecular function	TAF1C	0.366	0.210447
Q03468	DNA excision repair protein ERCC-6 [OS=Homo sapiens]	cell organization and biogenesis;DNA metabolism;RNA metabolism OR transcription;other metabolic processes;stress response;developmental processes;signal transduction;other biological processes	nucleus;other cell component	enzyme regulator activity;nucleic acid binding activity;other molecular function	ERCC6	0.365	0.239819
Q96J94	Piwi-like protein 1 [OS=Homo sapiens]	cell cycle OR cell proliferation;cell organization and biogenesis;RNA metabolism OR transcription;other metabolic processes;other biological processes	nucleus;other cell component	nucleic acid binding activity;other molecular function	PIWIL1	0.364	0.211014
Q9NP66	High mobility group protein 20A [OS=Homo sapiens]	cell organization and biogenesis;other biological processes	nucleus	nucleic acid binding activity;other molecular function	HMG20A	0.363	0.22724
P19801	Amiloride-sensitive amine oxidase [copper-containing] [OS=Homo sapiens]	other metabolic processes;stress response;other biological processes	non-structural extracellular;plasma membrane;other membranes;other cytoplasmic organelle;other cell component	other molecular function	AOC1	0.362	0.22724
Q6P4A7	Sideroflexin-4 [OS=Homo sapiens]	transport	other membranes;mitochondrion;nucleus;other cell component	transporter activity	SFXN4	0.361	0.226536
Q14137	Ribosome biogenesis protein BOP1 [OS=Homo sapiens]	cell cycle OR cell proliferation;cell organization and biogenesis;RNA metabolism OR transcription;other metabolic processes;other biological processes	nucleus;other cell component	other molecular function	BOP1	0.36	0.231435
O14646	Chromodomain-helicase-DNA-binding protein 1 [OS=Homo sapiens]	cell organization and biogenesis;other biological processes	nucleus;other cell component	nucleic acid binding activity;other molecular function	CHD1	0.36	0.194034
Q9NQC1	E3 ubiquitin-protein ligase Jade-2 [OS=Homo sapiens]	protein metabolism;other metabolic processes;other biological processes	nucleus	other molecular function	JADE2	0.359	0.179196
O95696	Bromodomain-containing protein 1 [OS=Homo sapiens]	cell organization and biogenesis;protein metabolism;other metabolic processes;stress response;developmental processes;other biological processes	nucleus;other cell component	other molecular function	BRD1	0.358	0.247653
Q9ULD4	Bromodomain and PHD finger-containing protein 3 [OS=Homo sapiens]	cell organization and biogenesis;protein metabolism;other metabolic processes;other biological processes	non-structural extracellular;cytosol;nucleus	other molecular function	BRPF3	0.358	0.184018
O94887	FERM, ARHGEF and pleckstrin domain-containing protein 2 [OS=Homo sapiens]	cell adhesion;cell organization and biogenesis;developmental processes;signal transduction;other biological processes	cytosol;cytoskeleton;other cell component	enzyme regulator activity;cytoskeletal activity	FARP2	0.358	0.264478
Q7L2E3	ATP-dependent RNA helicase DHX30 [OS=Homo sapiens]	cell organization and biogenesis;developmental processes	cytosol;mitochondrion;other cell component	nucleic acid binding activity;other molecular function	DHX30	0.357	0.264478
O94880	PHD finger protein 14 [OS=Homo sapiens]	other biological processes	nucleus	other molecular function	PHF14	0.357	0.181078
Q14687	Genetic suppressor element 1 [OS=Homo sapiens]				GSE1	0.356	0.156711
Q15345	Leucine-rich repeat-containing protein 41 [OS=Homo sapiens]	protein metabolism;other metabolic processes	cytosol;nucleus;other cell component	other molecular function	LRRC41	0.355	0.163137
Q92817	Envoplakin [OS=Homo sapiens]	cell organization and biogenesis;protein metabolism;other metabolic processes;stress response;other biological processes	plasma membrane;other membranes;cytosol;cytoskeleton;other cell component	other molecular function	EVPL	0.354	0.261346
P20711	Aromatic-L-amino-acid decarboxylase [OS=Homo sapiens]	other metabolic processes;transport;developmental processes;other biological processes	cytosol;ER/Golgi;other cell component	other molecular function	DDC	0.353	0.118827
Q6PK04	Coiled-coil domain-containing protein 137 [OS=Homo sapiens]		nucleus;other cell component		CCDC137	0.352	0.14106
Q9H5V8	CUB domain-containing protein 1 [OS=Homo sapiens]		non-structural extracellular;plasma membrane;other membranes		CDCP1	0.351	0.15266
Q15388	Mitochondrial import receptor subunit TOM20 homolog [OS=Homo sapiens]	cell organization and biogenesis;transport;other biological processes	other membranes;cytoskeleton;mitochondrion;other cell component	transporter activity;other molecular function	TOMM20	0.351	0.167989
O95297	Myelin protein zero-like protein 1 [OS=Homo sapiens]	cell-cell signaling;signal transduction	plasma membrane;other membranes	other molecular function	MPZL1	0.348	0.175516
Q86WX3	Active regulator of SIRT1 [OS=Homo sapiens]		cytosol;nucleus	other molecular function	RPS19BP1	0.347	0.216655
Q7L523	Ras-related GTP-binding protein A [OS=Homo sapiens]	stress response;signal transduction;other biological processes	cytosol;nucleus;other cytoplasmic organelle;other cell component	other molecular function	RRAGA	0.347	0.177048
Q01664	Transcription factor AP-4 [OS=Homo sapiens]	cell organization and biogenesis;stress response;signal transduction;other biological processes	mitochondrion;nucleus;other cell component	nucleic acid binding activity;other molecular function	TFAP4	0.347	0.219864
Q5T3I0	G patch domain-containing protein 4 [OS=Homo sapiens]	other biological processes	nucleus		GPATCH4	0.345	0.212207
Q02556	Interferon regulatory factor 8 [OS=Homo sapiens]	other metabolic processes;stress response;transport;developmental processes;other biological processes	cytosol;nucleus;other cell component	nucleic acid binding activity;other molecular function	IRF8	0.345	0.181078
P54274	Telomeric repeat-binding factor 1 [OS=Homo sapiens]	cell cycle OR cell proliferation;cell organization and biogenesis;DNA metabolism;other metabolic processes;other biological processes	cytoskeleton;nucleus;other cell component	cytoskeletal activity;nucleic acid binding activity;other molecular function	TERF1	0.345	0.105167
O95071	E3 ubiquitin-protein ligase UBR5 [OS=Homo sapiens]	protein metabolism;DNA metabolism;other metabolic processes;stress response;signal transduction;other biological processes	cytosol;nucleus;other cell component	nucleic acid binding activity;other molecular function	UBR5	0.344	0.114744
Q9H8V3	Protein ECT2 [OS=Homo sapiens]	cell cycle OR cell proliferation;cell organization and biogenesis;stress response;transport;developmental processes;signal transduction;other biological processes	plasma membrane;other membranes;cytosol;cytoskeleton;nucleus;other cell component	enzyme regulator activity;other molecular function	ECT2	0.342	0.210447
Q9Y4E5	E3 SUMO-protein ligase ZNF451 [OS=Homo sapiens]	protein metabolism;other metabolic processes;other biological processes	nucleus	other molecular function	ZNF451	0.342	0.175866
Q99541	Perilipin-2 [OS=Homo sapiens]	cell organization and biogenesis;stress response;transport;other biological processes	non-structural extracellular;plasma membrane;other membranes;cytosol;ER/Golgi;nucleus;other cell component		PLIN2	0.34	0.187022
P78545	ETS-related transcription factor Elf-3 [OS=Homo sapiens]	cell organization and biogenesis;RNA metabolism OR transcription;other metabolic processes;stress response;developmental processes;other biological processes	cytosol;ER/Golgi;nucleus;other cell component	nucleic acid binding activity;other molecular function	ELF3	0.338	0.17183
Q8N2W9	E3 SUMO-protein ligase PIAS4 [OS=Homo sapiens]	cell-cell signaling;protein metabolism;DNA metabolism;other metabolic processes;stress response;developmental processes;signal transduction;other biological processes	nucleus;other cell component	nucleic acid binding activity;other molecular function	PIAS4	0.336	0.184008
Q9NYT0	Pleckstrin-2 [OS=Homo sapiens]	cell organization and biogenesis;signal transduction;other biological processes	plasma membrane;other membranes;cytoskeleton;other cell component	other molecular function	PLEK2	0.336	0.167989
Q02447	Transcription factor Sp3 [OS=Homo sapiens]	developmental processes;other biological processes	cytosol;nucleus;other cell component	nucleic acid binding activity;other molecular function	SP3	0.335	0.169173
Q9NZC4	ETS homologous factor [OS=Homo sapiens]	cell cycle OR cell proliferation;RNA metabolism OR transcription;other metabolic processes;other biological processes	ER/Golgi;nucleus;other cell component	nucleic acid binding activity;other molecular function	EHF	0.334	0.163911
Q6ZNB6	NF-X1-type zinc finger protein NFXL1 [OS=Homo sapiens]	other biological processes	other membranes;nucleus;other cell component	nucleic acid binding activity;other molecular function	NFXL1	0.334	0.0838973
P19634	Sodium/hydrogen exchanger 1 [OS=Homo sapiens]	cell organization and biogenesis;stress response;transport;developmental processes;signal transduction;other biological processes	plasma membrane;other membranes;mitochondrion;ER/Golgi;nucleus;other cell component	transporter activity;other molecular function	SLC9A1	0.334	0.14106
Q2TB90	Hexokinase HKDC1 [OS=Homo sapiens]	other metabolic processes;other biological processes	other membranes;cytosol;mitochondrion	kinase activity;other molecular function	HKDC1	0.331	0.038254
Q9H582	Zinc finger protein 644 [OS=Homo sapiens]	other biological processes	nucleus	nucleic acid binding activity;other molecular function	ZNF644	0.331	0.122828
O43663	Protein regulator of cytokinesis 1 [OS=Homo sapiens]	cell cycle OR cell proliferation;cell organization and biogenesis;other biological processes	non-structural extracellular;plasma membrane;other membranes;cytosol;cytoskeleton;nucleus;other cell component	cytoskeletal activity;other molecular function	PRC1	0.328	0.0678681
Q9NZI6	Transcription factor CP2-like protein 1 [OS=Homo sapiens]	cell organization and biogenesis;developmental processes;other biological processes	other membranes;nucleus;other cell component	nucleic acid binding activity;other molecular function	TFCP2L1	0.328	0.115159
O43823	A-kinase anchor protein 8 [OS=Homo sapiens]	cell cycle OR cell proliferation;cell organization and biogenesis;stress response;transport;signal transduction;other biological processes	mitochondrion;ER/Golgi;nucleus;other cell component	nucleic acid binding activity;other molecular function	AKAP8	0.326	0.0904981
Q53RT3	Retroviral-like aspartic protease 1 [OS=Homo sapiens]	protein metabolism;other metabolic processes;other biological processes	other membranes	other molecular function	ASPRV1	0.326	0.0929218
Q06481	Amyloid-like protein 2 [OS=Homo sapiens]	cell organization and biogenesis;developmental processes;signal transduction;other biological processes	plasma membrane;other membranes;ER/Golgi;nucleus	enzyme regulator activity;nucleic acid binding activity;other molecular function	APLP2	0.325	0.0751852
O15439	ATP-binding cassette sub-family C member 4 [OS=Homo sapiens]	cell-cell signaling;cell organization and biogenesis;transport	plasma membrane;other membranes;ER/Golgi;nucleus	transporter activity;other molecular function	ABCC4	0.324	0.0945258
P78325	Disintegrin and metalloproteinase domain-containing protein 8 [OS=Homo sapiens]	cell adhesion;cell organization and biogenesis;stress response;developmental processes;other biological processes	plasma membrane;other membranes;cytoskeleton;other cytoplasmic organelle;other cell component	other molecular function	ADAM8	0.324	0.0909692
Q9Y287	Integral membrane protein 2B [OS=Homo sapiens]	developmental processes;other biological processes	non-structural extracellular;plasma membrane;other membranes;ER/Golgi;other cytoplasmic organelle;other cell component	other molecular function	ITM2B	0.323	0.114744
P10242	Transcriptional activator Myb [OS=Homo sapiens]	cell cycle OR cell proliferation;cell organization and biogenesis;developmental processes;other biological processes	cytosol;nucleus	nucleic acid binding activity;other molecular function	MYB	0.323	0.109587
Q99081	Transcription factor 12 [OS=Homo sapiens]	developmental processes;other biological processes	nucleus;other cell component	nucleic acid binding activity;other molecular function	TCF12	0.323	0.147155
O15417	Trinucleotide repeat-containing gene 18 protein [OS=Homo sapiens]		other membranes;cytosol;mitochondrion;nucleus	other molecular function	TNRC18	0.323	0.114744
Q5T6S3	PHD finger protein 19 [OS=Homo sapiens]	cell organization and biogenesis;other biological processes	nucleus	nucleic acid binding activity;other molecular function	PHF19	0.319	0.0638223
Q9UPQ0	LIM and calponin homology domains-containing protein 1 [OS=Homo sapiens]	cell organization and biogenesis;other biological processes	cytoskeleton;other cell component	cytoskeletal activity;other molecular function	LIMCH1	0.317	0.0840694
O00411	DNA-directed RNA polymerase, mitochondrial [OS=Homo sapiens]	RNA metabolism OR transcription;other metabolic processes	mitochondrion;other cell component	nucleic acid binding activity;other molecular function	POLRMT	0.31	0.0959957
P24821	Tenascin [OS=Homo sapiens]	cell adhesion;cell-cell signaling;cell organization and biogenesis;stress response;developmental processes;other biological processes	extracellular matrix;ER/Golgi	extracellular structural activity;other molecular function	TNC	0.309	0.10775
Q9ULW0	Targeting protein for Xklp2 [OS=Homo sapiens]	cell cycle OR cell proliferation;cell organization and biogenesis;other biological processes	non-structural extracellular;cytosol;cytoskeleton;nucleus;other cell component	enzyme regulator activity;cytoskeletal activity;other molecular function	TPX2	0.308	0.0768755
O95235	Kinesin-like protein KIF20A [OS=Homo sapiens]	cell cycle OR cell proliferation;cell organization and biogenesis;transport;other biological processes	non-structural extracellular;cytoskeleton;ER/Golgi;nucleus;other cell component	cytoskeletal activity;other molecular function	KIF20A	0.307	0.0876539
P36402	Transcription factor 7 [OS=Homo sapiens]	cell-cell signaling;DNA metabolism;developmental processes;signal transduction;other biological processes	nucleus	nucleic acid binding activity;other molecular function	TCF7	0.307	0.071513
Q15562	Transcriptional enhancer factor TEF-4 [OS=Homo sapiens]	cell organization and biogenesis;developmental processes;signal transduction;other biological processes	cytosol;nucleus;other cell component	nucleic acid binding activity;other molecular function	TEAD2	0.307	0.0705894
Q15561	Transcriptional enhancer factor TEF-3 [OS=Homo sapiens]	RNA metabolism OR transcription;other metabolic processes;developmental processes;signal transduction;other biological processes	nucleus;other cell component	nucleic acid binding activity;other molecular function	TEAD4	0.307	0.082463
Q9H0H5	Rac GTPase-activating protein 1 [OS=Homo sapiens]	cell cycle OR cell proliferation;cell organization and biogenesis;transport;developmental processes;signal transduction;other biological processes	plasma membrane;other membranes;cytosol;cytoskeleton;nucleus;other cell component	enzyme regulator activity;cytoskeletal activity;other molecular function	RACGAP1	0.306	0.0366895
P04637	Cellular tumor antigen p53 [OS=Homo sapiens]	cell cycle OR cell proliferation;cell organization and biogenesis;DNA metabolism;RNA metabolism OR transcription;other metabolic processes;stress response;transport;developmental processes;signal transduction;other biological processes	cytosol;cytoskeleton;mitochondrion;ER/Golgi;nucleus;other cell component	signal transduction activity or receptor binding;enzyme regulator activity;nucleic acid binding activity;other molecular function	TP53	0.306	0.0532733
P0CG13	Chromosome transmission fidelity protein 8 homolog [OS=Homo sapiens]	cell cycle OR cell proliferation;cell organization and biogenesis;DNA metabolism;other metabolic processes;other biological processes	nucleus;other cell component	nucleic acid binding activity	CHTF8	0.304	0.0904981
Q8N531	F-box/LRR-repeat protein 6 [OS=Homo sapiens]					0.302	0.0709313
Q96QD8	Sodium-coupled neutral amino acid transporter 2 [OS=Homo sapiens]	stress response;transport;developmental processes;other biological processes	plasma membrane;other membranes;other cell component	transporter activity	SLC38A2	0.301	0.0491716
O76080	AN1-type zinc finger protein 5 [OS=Homo sapiens]	developmental processes;signal transduction;other biological processes	other cell component	nucleic acid binding activity;other molecular function	ZFAND5	0.3	0.0480945
P27930	Interleukin-1 receptor type 2 [OS=Homo sapiens]	signal transduction;other biological processes	non-structural extracellular;plasma membrane;other membranes;other cell component	other molecular function	IL1R2	0.299	0.0562336
P43694	Transcription factor GATA-4 [OS=Homo sapiens]	cell-cell signaling;stress response;developmental processes;other biological processes	nucleus;other cell component	nucleic acid binding activity;other molecular function	GATA4	0.297	0.0357078
Q08211	ATP-dependent RNA helicase A [OS=Homo sapiens]	cell organization and biogenesis;DNA metabolism;RNA metabolism OR transcription;other metabolic processes;stress response;transport;other biological processes	cytosol;cytoskeleton;translational apparatus;nucleus;other cell component	nucleic acid binding activity;other molecular function	DHX9	0.295	0.0136027
Q9ULW3	Activator of basal transcription 1 [OS=Homo sapiens]	cell organization and biogenesis;RNA metabolism OR transcription;other metabolic processes;developmental processes;other biological processes	nucleus;other cell component	nucleic acid binding activity;other molecular function	ABT1	0.294	0.0673792
P27105	Stomatin [OS=Homo sapiens]	other biological processes	plasma membrane;other membranes;cytoskeleton;mitochondrion;ER/Golgi;other cytoplasmic organelle;other cell component	other molecular function	STOM	0.293	0.0361887
Q9UER7	Death domain-associated protein 6 [OS=Homo sapiens]	cell organization and biogenesis;stress response;signal transduction;other biological processes	cytosol;nucleus;other cell component	enzyme regulator activity;other molecular function	DAXX	0.29	0.0554281
Q9Y597	BTB/POZ domain-containing protein KCTD3 [OS=Homo sapiens]	cell organization and biogenesis	plasma membrane;other membranes		KCTD3	0.287	0.0633263
Q9UPW6	DNA-binding protein SATB2 [OS=Homo sapiens]	cell organization and biogenesis;developmental processes;other biological processes	nucleus;other cell component	nucleic acid binding activity;other molecular function	SATB2	0.287	0.0595126
P25774	Cathepsin S [OS=Homo sapiens]	cell organization and biogenesis;protein metabolism;other metabolic processes;signal transduction;other biological processes	non-structural extracellular;other cytoplasmic organelle;other cell component	other molecular function	CTSS	0.285	0.0470279
Q01826	DNA-binding protein SATB1 [OS=Homo sapiens]	cell organization and biogenesis;other biological processes	nucleus;other cell component	nucleic acid binding activity;other molecular function	SATB1	0.285	0.0481583
Q13315	Serine-protein kinase ATM [OS=Homo sapiens]	cell cycle OR cell proliferation;cell organization and biogenesis;protein metabolism;DNA metabolism;RNA metabolism OR transcription;other metabolic processes;stress response;developmental processes;signal transduction;other biological processes	cytosol;cytoskeleton;nucleus;other cytoplasmic organelle;other cell component	nucleic acid binding activity;kinase activity;other molecular function	ATM	0.284	0.0390139
Q6DKI1	60S ribosomal protein L7-like 1 [OS=Homo sapiens]	RNA metabolism OR transcription;other metabolic processes;developmental processes	cytosol;translational apparatus;nucleus	other molecular function	RPL7L1	0.283	0.0390139
Q9Y4A0	Jerky protein homolog-like [OS=Homo sapiens]	developmental processes	nucleus	nucleic acid binding activity	JRKL	0.281	0.0196549
P41212	Transcription factor ETV6 [OS=Homo sapiens]	cell cycle OR cell proliferation;cell organization and biogenesis;developmental processes;other biological processes	plasma membrane;other membranes;cytosol;nucleus;other cell component	nucleic acid binding activity;other molecular function	ETV6	0.278	0.0143473
O00767	Stearoyl-CoA desaturase [OS=Homo sapiens]	other metabolic processes;other biological processes	other membranes;ER/Golgi;nucleus	other molecular function	SCD	0.277	0.00703269
Q99856	AT-rich interactive domain-containing protein 3A [OS=Homo sapiens]	other biological processes	other membranes;cytosol;nucleus	nucleic acid binding activity;other molecular function	ARID3A	0.275	0.0734764
Q9Y6H1	Coiled-coil-helix-coiled-coil-helix domain-containing protein 2 [OS=Homo sapiens]	cell organization and biogenesis;stress response;other biological processes	mitochondrion;nucleus	nucleic acid binding activity;other molecular function	CHCHD2	0.274	0.0390139
Q5T1J5	Putative coiled-coil-helix-coiled-coil-helix domain-containing protein CHCHD2P9, mitochondrial [OS=Homo sapiens]	cell organization and biogenesis;other biological processes	mitochondrion;nucleus	nucleic acid binding activity	CHCHD2P9	0.274	0.0390139
Q8WVX9	Fatty acyl-CoA reductase 1 [OS=Homo sapiens]	other metabolic processes	other membranes;other cytoplasmic organelle;other cell component	other molecular function	FAR1	0.274	0.0585408
Q6ZN28	Metastasis-associated in colon cancer protein 1 [OS=Homo sapiens]	signal transduction;other biological processes	mitochondrion;nucleus;other cell component	signal transduction activity or receptor binding	MACC1	0.274	0.0357078
P61024	Cyclin-dependent kinases regulatory subunit 1 [OS=Homo sapiens]	cell cycle OR cell proliferation;other biological processes	nucleus;other cell component	enzyme regulator activity;other molecular function	CKS1B	0.272	0.0549087
O14753	Putative transcription factor Ovo-like 1 [OS=Homo sapiens]	cell cycle OR cell proliferation;developmental processes;other biological processes	nucleus	nucleic acid binding activity;other molecular function	OVOL1	0.269	0.015139
Q14156	Protein EFR3 homolog A [OS=Homo sapiens]	other metabolic processes;other biological processes	plasma membrane;other membranes;cytosol		EFR3A	0.268	0.0173003
Q08945	FACT complex subunit SSRP1 [OS=Homo sapiens]	cell organization and biogenesis;DNA metabolism;other metabolic processes;stress response;other biological processes	nucleus	nucleic acid binding activity;other molecular function	SSRP1	0.268	0.0051288
Q86V15	Zinc finger protein castor homolog 1 [OS=Homo sapiens]	other biological processes	cytosol;nucleus;other cell component	nucleic acid binding activity;other molecular function	CASZ1	0.265	0.0223556
Q9Y5B9	FACT complex subunit SPT16 [OS=Homo sapiens]	cell organization and biogenesis;DNA metabolism;RNA metabolism OR transcription;other metabolic processes;stress response;other biological processes	nucleus	other molecular function	SUPT16H	0.265	0.00206115
P49454	Centromere protein F [OS=Homo sapiens]	cell cycle OR cell proliferation;cell organization and biogenesis;DNA metabolism;other metabolic processes;transport;developmental processes;signal transduction;other biological processes	cytosol;cytoskeleton;nucleus;other cell component	cytoskeletal activity;other molecular function	CENPF	0.255	0.0229441
Q9UHL9	General transcription factor II-I repeat domain-containing protein 1 [OS=Homo sapiens]	RNA metabolism OR transcription;other metabolic processes;other biological processes	cytosol;nucleus	nucleic acid binding activity;other molecular function	GTF2IRD1	0.255	0.010278
Q8NFA2	NADPH oxidase organizer 1 [OS=Homo sapiens]	cell organization and biogenesis;other metabolic processes;other biological processes	plasma membrane;other membranes;other cell component	enzyme regulator activity;other molecular function	NOXO1	0.253	0.0114508
P02795	Metallothionein-2 [OS=Homo sapiens]	stress response;other biological processes	cytosol;nucleus;other cell component	other molecular function	MT2A	0.251	0.0108742
Q8WUJ3	Cell migration-inducing and hyaluronan-binding protein [OS=Homo sapiens]	other metabolic processes;other biological processes	non-structural extracellular;plasma membrane;other membranes;ER/Golgi;nucleus;other cell component	other molecular function	CEMIP	0.242	0.0143473
Q7LFL8	CXXC-type zinc finger protein 5 [OS=Homo sapiens]	other biological processes	cytosol;nucleus	nucleic acid binding activity;other molecular function	CXXC5	0.24	0.00582677
P37231	Peroxisome proliferator-activated receptor gamma [OS=Homo sapiens]	RNA metabolism OR transcription;other metabolic processes;stress response;transport;developmental processes;signal transduction;other biological processes	cytosol;nucleus;other cell component	cytoskeletal activity;nucleic acid binding activity;other molecular function	PPARG	0.233	0.0116234
Q14807	Kinesin-like protein KIF22 [OS=Homo sapiens]	cell cycle OR cell proliferation;cell organization and biogenesis;DNA metabolism;other metabolic processes;stress response;other biological processes	cytosol;cytoskeleton;nucleus;other cell component	cytoskeletal activity;nucleic acid binding activity;other molecular function	KIF22	0.231	0.00816311
Q92786	Prospero homeobox protein 1 [OS=Homo sapiens]	cell cycle OR cell proliferation;cell organization and biogenesis;developmental processes;other biological processes	cytosol;nucleus;other cell component	nucleic acid binding activity;other molecular function	PROX1	0.225	0.0066132
Q9Y6G3	39S ribosomal protein L42, mitochondrial [OS=Homo sapiens]	protein metabolism;other metabolic processes	plasma membrane;other membranes;mitochondrion;translational apparatus	other molecular function	MRPL42	0.219	0.0069627
Q8NI35	InaD-like protein [OS=Homo sapiens]	cell organization and biogenesis;signal transduction;other biological processes	plasma membrane;other membranes;cytosol;cytoskeleton;other cell component		PATJ	0.216	0.00229699
Q9H0U9	Testis-specific Y-encoded-like protein 1 [OS=Homo sapiens]	cell organization and biogenesis	nucleus;other cell component	other molecular function	TSPYL1	0.216	0.00158907
Q92738	USP6 N-terminal-like protein [OS=Homo sapiens]	cell organization and biogenesis;transport;other biological processes	plasma membrane;other membranes;cytosol;ER/Golgi;other cell component	enzyme regulator activity;other molecular function	USP6NL	0.203	0.00332633
Q9P2B4	CTTNBP2 N-terminal-like protein [OS=Homo sapiens]	protein metabolism;other metabolic processes;other biological processes	cytoskeleton;other cell component	other molecular function	CTTNBP2NL	0.202	0.00109228
Q8N3R9	Protein PALS1 [OS=Homo sapiens]	cell organization and biogenesis;other metabolic processes;developmental processes;other biological processes	plasma membrane;other membranes;ER/Golgi;other cell component	other molecular function	PALS1	0.2	0.000834304
Q8WVM0	Dimethyladenosine transferase 1, mitochondrial [OS=Homo sapiens]	RNA metabolism OR transcription;other metabolic processes	mitochondrion	nucleic acid binding activity;other molecular function	TFB1M	0.195	0.00132785
Q86WA8	Lon protease homolog 2, peroxisomal [OS=Homo sapiens]	cell organization and biogenesis;protein metabolism;other metabolic processes;transport;other biological processes	cytosol;nucleus;other cytoplasmic organelle	other molecular function	LONP2	0.186	0.0010578
Q9C0K0	B-cell lymphoma/leukemia 11B [OS=Homo sapiens]	cell organization and biogenesis;DNA metabolism;developmental processes;other biological processes	nucleus;other cell component	nucleic acid binding activity;other molecular function	BCL11B	0.185	0.000424747
O14965	Aurora kinase A [OS=Homo sapiens]	cell cycle OR cell proliferation;cell organization and biogenesis;protein metabolism;other metabolic processes;stress response;developmental processes;other biological processes	cytosol;cytoskeleton;nucleus;other cell component	kinase activity;other molecular function	AURKA	0.183	0.00111718
Q96L93	Kinesin-like protein KIF16B [OS=Homo sapiens]	other metabolic processes;transport;developmental processes;signal transduction;other biological processes	other membranes;cytosol;cytoskeleton;other cytoplasmic organelle;other cell component	cytoskeletal activity;other molecular function	KIF16B	0.183	0.00104885
Q9UNS1	Protein timeless homolog [OS=Homo sapiens]	cell cycle OR cell proliferation;DNA metabolism;other metabolic processes;stress response;developmental processes;signal transduction;other biological processes	nucleus;other cell component	nucleic acid binding activity;other molecular function	TIMELESS	0.175	0.000685938
Q86T24	Transcriptional regulator Kaiso [OS=Homo sapiens]	cell-cell signaling;signal transduction;other biological processes	plasma membrane;other membranes;cytosol;nucleus;other cell component	nucleic acid binding activity;other molecular function	ZBTB33	0.173	0.000613404
O95067	G2/mitotic-specific cyclin-B2 [OS=Homo sapiens]	cell cycle OR cell proliferation;cell organization and biogenesis;developmental processes;other biological processes	other membranes;cytosol;cytoskeleton;nucleus;other cell component	enzyme regulator activity	CCNB2	0.167	7.39269e-05
Q460N5	Protein mono-ADP-ribosyltransferase PARP14 [OS=Homo sapiens]	protein metabolism;other metabolic processes;stress response;other biological processes	plasma membrane;other membranes;cytosol;nucleus;other cell component	other molecular function	PARP14	0.167	5.93039e-05
Q8WV41	Sorting nexin-33 [OS=Homo sapiens]	cell cycle OR cell proliferation;cell organization and biogenesis;transport;other biological processes	other membranes;cytosol;other cell component	other molecular function	SNX33	0.16	0.000138264
P06400	Retinoblastoma-associated protein [OS=Homo sapiens]	cell cycle OR cell proliferation;cell organization and biogenesis;developmental processes;signal transduction;other biological processes	cytosol;cytoskeleton;nucleus;other cell component	nucleic acid binding activity;other molecular function	RB1	0.155	2.16946e-06
P14635	G2/mitotic-specific cyclin-B1 [OS=Homo sapiens]	cell cycle OR cell proliferation;cell organization and biogenesis;protein metabolism;other metabolic processes;developmental processes;other biological processes	other membranes;cytosol;cytoskeleton;mitochondrion;nucleus;other cell component	signal transduction activity or receptor binding;enzyme regulator activity;other molecular function	CCNB1	0.109	2.54994e-06
P20930	Filaggrin [OS=Homo sapiens]	protein metabolism;other metabolic processes;other biological processes	plasma membrane;cytosol;other cell component	bone, tooth or skin structural activity;other molecular function	FLG	0.099	5.49529e-07
Q9NP58	ATP-binding cassette sub-family B member 6 [OS=Homo sapiens]	cell organization and biogenesis;other metabolic processes;stress response;transport;developmental processes;other biological processes	non-structural extracellular;plasma membrane;other membranes;cytosol;mitochondrion;ER/Golgi;nucleus;other cytoplasmic organelle	transporter activity;other molecular function	ABCB6	0.01	4.87368e-16
Q76L83	Putative Polycomb group protein ASXL2 [OS=Homo sapiens]	other biological processes	nucleus	signal transduction activity or receptor binding;nucleic acid binding activity;other molecular function	ASXL2	0.01	4.87368e-16
O14493	Claudin-4 [OS=Homo sapiens]	cell adhesion;cell organization and biogenesis;transport;other biological processes	plasma membrane;other membranes;other cell component	transporter activity;other molecular function	CLDN4	0.01	4.87368e-16
Q9UI42	Carboxypeptidase A4 [OS=Homo sapiens]	protein metabolism;other metabolic processes	non-structural extracellular	other molecular function	CPA4	0.01	4.87368e-16
Q96LJ7	Dehydrogenase/reductase SDR family member 1 [OS=Homo sapiens]		ER/Golgi	other molecular function	DHRS1	0.01	4.87368e-16
Q6IA86	Elongator complex protein 2 [OS=Homo sapiens]	RNA metabolism OR transcription;other metabolic processes;other biological processes	cytosol;nucleus;other cell component	other molecular function	ELP2	0.01	4.87368e-16
O95714	E3 ubiquitin-protein ligase HERC2 [OS=Homo sapiens]	protein metabolism;DNA metabolism;other metabolic processes;stress response;transport;other biological processes	plasma membrane;other membranes;cytosol;cytoskeleton;nucleus;other cell component	enzyme regulator activity;other molecular function	HERC2	0.01	4.87368e-16
Q32P51	Heterogeneous nuclear ribonucleoprotein A1-like 2 [OS=Homo sapiens]	RNA metabolism OR transcription;other metabolic processes;transport	nucleus;other cell component	nucleic acid binding activity	HNRNPA1L2	0.01	4.87368e-16
P98160	Basement membrane-specific heparan sulfate proteoglycan core protein [OS=Homo sapiens]	other metabolic processes;stress response;transport;developmental processes;other biological processes	extracellular matrix;plasma membrane;other membranes;ER/Golgi;other cytoplasmic organelle	signal transduction activity or receptor binding;extracellular structural activity;other molecular function	HSPG2	0.01	4.87368e-16
Q9NSB2	Keratin, type II cuticular Hb4 [OS=Homo sapiens]	cell organization and biogenesis;developmental processes;other biological processes	cytosol;cytoskeleton	bone, tooth or skin structural activity;cytoskeletal activity	KRT84	0.01	4.87368e-16
Q86YC2	Partner and localizer of BRCA2 [OS=Homo sapiens]	cell cycle OR cell proliferation;DNA metabolism;stress response;developmental processes;other biological processes	nucleus;other cell component	nucleic acid binding activity	PALB2	0.01	4.87368e-16
Q8IZ21	Phosphatase and actin regulator 4 [OS=Homo sapiens]	cell organization and biogenesis;developmental processes;signal transduction;other biological processes	other cell component	enzyme regulator activity;cytoskeletal activity;other molecular function	PHACTR4	0.01	4.87368e-16
O43164	E3 ubiquitin-protein ligase Praja-2 [OS=Homo sapiens]	protein metabolism;other metabolic processes;stress response;signal transduction;other biological processes	plasma membrane;other membranes;cytoskeleton;ER/Golgi;other cell component	other molecular function	PJA2	0.01	4.87368e-16
P53350	Serine/threonine-protein kinase PLK1 [OS=Homo sapiens]	cell cycle OR cell proliferation;cell organization and biogenesis;protein metabolism;other metabolic processes;stress response;signal transduction;other biological processes	cytosol;cytoskeleton;nucleus;other cell component	cytoskeletal activity;kinase activity;other molecular function	PLK1	0.01	4.87368e-16
Q86VR2	Reticulophagy regulator 3 [OS=Homo sapiens]	cell organization and biogenesis;other metabolic processes;other biological processes	other membranes;other cell component		RETREG3	0.01	4.87368e-16
Q9UBS8	E3 ubiquitin-protein ligase RNF14 [OS=Homo sapiens]	protein metabolism;other metabolic processes;signal transduction;other biological processes	cytosol;nucleus;other cell component	other molecular function	RNF14	0.01	4.87368e-16
Q8ND24	RING finger protein 214 [OS=Homo sapiens]	protein metabolism;other metabolic processes		other molecular function	RNF214	0.01	4.87368e-16
Q5VWQ0	Lysine-specific demethylase 9 [OS=Homo sapiens]	cell organization and biogenesis	nucleus	other molecular function	RSBN1	0.01	4.87368e-16
Q5VWJ9	Sorting nexin-30 [OS=Homo sapiens]	transport;other biological processes	other membranes;other cytoplasmic organelle	other molecular function	SNX30	0.01	4.87368e-16
Q9H254	Spectrin beta chain, non-erythrocytic 4 [OS=Homo sapiens]	cell organization and biogenesis;transport;developmental processes;other biological processes	plasma membrane;other membranes;cytosol;cytoskeleton;nucleus;other cell component	cytoskeletal activity;other molecular function	SPTBN4	0.01	4.87368e-16
O75886	Signal transducing adapter molecule 2 [OS=Homo sapiens]	cell organization and biogenesis;other metabolic processes;transport;signal transduction	other membranes;cytosol;nucleus;other cytoplasmic organelle;other cell component	other molecular function	STAM2	0.01	4.87368e-16
Q9BVT8	Transmembrane and ubiquitin-like domain-containing protein 1 [OS=Homo sapiens]	protein metabolism;other metabolic processes;stress response	plasma membrane;other membranes;cytoskeleton;nucleus;other cytoplasmic organelle		TMUB1	0.01	4.87368e-16
A6NNY8	Ubiquitin carboxyl-terminal hydrolase 27 [OS=Homo sapiens]	protein metabolism;other metabolic processes;stress response;other biological processes	cytosol;nucleus	other molecular function	USP27X	0.01	4.87368e-16

## Sheet: MYXV_cyto vs Mock_cyto
Accession	Description	Biological Process	Cellular Component	Molecular Function	Gene Symbol	Abundance Ratio: (MYXV_cyto) / (mock_cyto)	Abundance Ratio Adj. P: (MYXV_cyto) / (mock_cyto)
Q5VWQ0	Lysine-specific demethylase 9 [OS=Homo sapiens]	cell organization and biogenesis	nucleus	other molecular function	RSBN1	100	2.81231e-16
Q9NSB2	Keratin, type II cuticular Hb4 [OS=Homo sapiens]	cell organization and biogenesis;developmental processes;other biological processes	cytosol;cytoskeleton	bone, tooth or skin structural activity;cytoskeletal activity	KRT84	100	2.81231e-16
D2WM37	Deoxyuridine 5'-triphosphate nucleotidohydrolase OS=Myxoma virus OX=10273 GN=m012L PE=3 SV=1	other metabolic processes		other molecular function	m012L	100	2.81231e-16
E2CZV1	M056 OS=Myxoma virus OX=10273 GN=m056R PE=3 SV=1		other membranes		m056R	100	2.81231e-16
B2CWB2	M-T7 OS=Myxoma virus OX=10273 GN=m007L PE=3 SV=1		other membranes	other molecular function		100	2.81231e-16
Q9PX24	M-T7 OS=Myxoma virus (strain Lausanne) OX=31530 GN=m007L PE=3 SV=1		other membranes	other molecular function	m007L	100	2.81231e-16
B2CWK2	M095 OS=Myxoma virus OX=10273 GN=m095L PE=3 SV=1				m095L	100	2.81231e-16
Q85296	M-T7 protein OS=Myxoma virus OX=10273 PE=3 SV=1		other membranes	other molecular function		100	2.81231e-16
Q9Q8G6	M135R OS=Myxoma virus (strain Lausanne) OX=31530 GN=m135R PE=4 SV=1				m135R	100	2.81231e-16
Q9BRX9	WD repeat domain-containing protein 83 [OS=Homo sapiens]	RNA metabolism OR transcription;other metabolic processes;stress response;other biological processes	other membranes;nucleus;other cytoplasmic organelle		WDR83	100	2.81231e-16
P54274	Telomeric repeat-binding factor 1 [OS=Homo sapiens]	cell cycle OR cell proliferation;cell organization and biogenesis;DNA metabolism;other metabolic processes;other biological processes	cytoskeleton;nucleus;other cell component	cytoskeletal activity;nucleic acid binding activity;other molecular function	TERF1	100	2.81231e-16
Q9P0M6	Core histone macro-H2A.2 [OS=Homo sapiens]	cell organization and biogenesis;developmental processes;other biological processes	nucleus;other cell component	nucleic acid binding activity;other molecular function	MACROH2A2	100	2.81231e-16
Q9Q8K3	Intermediate transcription factor 3 small subunit OS=Myxoma virus (strain Lausanne) OX=31530 GN=m097R PE=3 SV=1				m097R	100	2.81231e-16
Q9GZN1	Actin-related protein 6 [OS=Homo sapiens]	cell organization and biogenesis;other biological processes	cytoskeleton;nucleus;other cell component	other molecular function	ACTR6	100	2.81231e-16
Q9NV56	MRG/MORF4L-binding protein [OS=Homo sapiens]	cell organization and biogenesis;protein metabolism;other metabolic processes;other biological processes	nucleus;other cell component		MRGBP	100	2.81231e-16
Q9NS91	E3 ubiquitin-protein ligase RAD18 [OS=Homo sapiens]	protein metabolism;DNA metabolism;other metabolic processes;stress response;other biological processes	cytoskeleton;nucleus;other cell component	nucleic acid binding activity;other molecular function	RAD18	100	2.81231e-16
Q9YJT4	Protein A56 OS=Myxoma virus OX=10273 GN=MA56 PE=4 SV=1		other cell component		MA56	100	2.81231e-16
P38398	Breast cancer type 1 susceptibility protein [OS=Homo sapiens]	cell cycle OR cell proliferation;cell organization and biogenesis;protein metabolism;DNA metabolism;other metabolic processes;stress response;developmental processes;signal transduction;other biological processes	plasma membrane;other membranes;cytoskeleton;nucleus;other cell component	cytoskeletal activity;nucleic acid binding activity;other molecular function	BRCA1	100	2.81231e-16
B2CWP6	M139 OS=Myxoma virus OX=10273 GN=m139R PE=4 SV=1				m139R	100	2.81231e-16
E2CZM0	M131 OS=Myxoma virus OX=10273 GN=m131R PE=4 SV=1	other metabolic processes	other cell component	other molecular function	m131R	100	2.81231e-16
Q9H6P5	Threonine aspartase 1 [OS=Homo sapiens]	protein metabolism;other metabolic processes;other biological processes	other cell component	other molecular function	TASP1	100	2.81231e-16
Q8N954	G patch domain-containing protein 11 [OS=Homo sapiens]		other cell component	nucleic acid binding activity	GPATCH11	100	2.81231e-16
Q6PJE2	POM121 and ZP3 fusion protein [OS=Homo sapiens]	other biological processes	extracellular matrix;other membranes;nucleus	other molecular function	POMZP3	100	2.81231e-16
O00470	Homeobox protein Meis1 [OS=Homo sapiens]	developmental processes;other biological processes	nucleus;other cell component	nucleic acid binding activity;other molecular function	MEIS1	100	2.81231e-16
Q9P1U0	DNA-directed RNA polymerase I subunit RPA12 [OS=Homo sapiens]	RNA metabolism OR transcription;other metabolic processes	nucleus	nucleic acid binding activity;other molecular function	POLR1H	100	2.81231e-16
B2CWC6	Serine/threonine-protein kinase OS=Myxoma virus OX=10273 GN=m020L PE=3 SV=1			kinase activity;other molecular function	m020L	100	2.81231e-16
Q9H7N4	Splicing factor, arginine/serine-rich 19 [OS=Homo sapiens]	RNA metabolism OR transcription;other metabolic processes	nucleus	nucleic acid binding activity;other molecular function	SCAF1	100	2.81231e-16
O60292	Signal-induced proliferation-associated 1-like protein 3 [OS=Homo sapiens]	cell organization and biogenesis;developmental processes;other biological processes	plasma membrane;other membranes;cytoskeleton;ER/Golgi;nucleus;other cell component	enzyme regulator activity	SIPA1L3	100	2.81231e-16
Q9UL40	Zinc finger protein 346 [OS=Homo sapiens]		nucleus;other cell component	nucleic acid binding activity;other molecular function	ZNF346	100	2.81231e-16
Q9HAJ7	Histone deacetylase complex subunit SAP30L [OS=Homo sapiens]	other biological processes	nucleus	nucleic acid binding activity;other molecular function	SAP30L	100	2.81231e-16
Q9H8G2	Caspase activity and apoptosis inhibitor 1 [OS=Homo sapiens]	other biological processes			CAAP1	100	2.81231e-16
Q9Q8S2	Serine/threonine-protein kinase OS=Myxoma virus (strain Lausanne) OX=31530 GN=m020L PE=3 SV=1			kinase activity;other molecular function	m020L	100	2.81231e-16
Q9Y483	Metal-response element-binding transcription factor 2 [OS=Homo sapiens]	cell organization and biogenesis;developmental processes;other biological processes	nucleus;other cell component	nucleic acid binding activity;other molecular function	MTF2	100	2.81231e-16
Q8NBZ0	INO80 complex subunit E [OS=Homo sapiens]	cell organization and biogenesis;DNA metabolism;other metabolic processes;stress response;other biological processes	nucleus		INO80E	100	2.81231e-16
E2CZJ6	M107 OS=Myxoma virus OX=10273 GN=m107L PE=3 SV=1		other membranes;other cell component		m107L	100	2.81231e-16
Q96LT9	RNA-binding region-containing protein 3 [OS=Homo sapiens]	RNA metabolism OR transcription;other metabolic processes	nucleus	nucleic acid binding activity	RNPC3	100	2.81231e-16
O43312	Protein MTSS 1 [OS=Homo sapiens]	cell adhesion;cell cycle OR cell proliferation;cell organization and biogenesis;stress response;developmental processes;signal transduction;other biological processes	plasma membrane;other membranes;cytoskeleton;other cell component	signal transduction activity or receptor binding;cytoskeletal activity;other molecular function	MTSS1	100	2.81231e-16
B2CWL4	M107L OS=Myxoma virus OX=10273 GN=m107L PE=3 SV=1		other membranes;other cell component			100	2.81231e-16
Q9P1Y6	PHD and RING finger domain-containing protein 1 [OS=Homo sapiens]	RNA metabolism OR transcription;other metabolic processes		other molecular function	PHRF1	100	2.81231e-16
Q9Y388	RNA-binding motif protein, X-linked 2 [OS=Homo sapiens]	RNA metabolism OR transcription;other metabolic processes	nucleus		RBMX2	100	2.81231e-16
Q8NCN4	E3 ubiquitin-protein ligase RNF169 [OS=Homo sapiens]	protein metabolism;DNA metabolism;other metabolic processes;stress response;other biological processes	cytosol;nucleus;other cell component	other molecular function	RNF169	100	2.81231e-16
Q9UER7	Death domain-associated protein 6 [OS=Homo sapiens]	cell organization and biogenesis;stress response;signal transduction;other biological processes	cytosol;nucleus;other cell component	enzyme regulator activity;other molecular function	DAXX	100	2.81231e-16
E2CZL6	Deoxyribodipyrimidine photo-lyase OS=Myxoma virus OX=10273 GN=m127L PE=3 SV=1	DNA metabolism;other metabolic processes;stress response		nucleic acid binding activity;other molecular function	m127L	100	2.81231e-16
Q9Q8M6	DNA topoisomerase I OS=Myxoma virus (strain Lausanne) OX=31530 GN=m074R PE=3 SV=1	cell organization and biogenesis;DNA metabolism;other metabolic processes		nucleic acid binding activity;other molecular function	m074R	100	2.81231e-16
Q9Y3Y2	Chromatin target of PRMT1 protein [OS=Homo sapiens]	other metabolic processes;transport;developmental processes;other biological processes	nucleus;other cell component	nucleic acid binding activity	CHTOP	100	2.81231e-16
Q8NDX5	Polyhomeotic-like protein 3 [OS=Homo sapiens]	other biological processes	nucleus	nucleic acid binding activity;other molecular function	PHC3	100	2.81231e-16
Q9UK61	Protein TASOR [OS=Homo sapiens]	cell organization and biogenesis;developmental processes;other biological processes	nucleus;other cell component	other molecular function	TASOR	100	2.81231e-16
O75529	TAF5-like RNA polymerase II p300/CBP-associated factor-associated factor 65 kDa subunit 5L [OS=Homo sapiens]	protein metabolism;RNA metabolism OR transcription;other metabolic processes;other biological processes	nucleus;other cell component	other molecular function	TAF5L	100	2.81231e-16
Q9H6R0	ATP-dependent RNA helicase DHX33 [OS=Homo sapiens]	protein metabolism;other metabolic processes;other biological processes	cytosol;nucleus;other cell component	translation activity;nucleic acid binding activity;other molecular function	DHX33	100	2.81231e-16
Q96CB8	Integrator complex subunit 12 [OS=Homo sapiens]	RNA metabolism OR transcription;other metabolic processes	nucleus	other molecular function	INTS12	100	2.81231e-16
O15014	Zinc finger protein 609 [OS=Homo sapiens]	other biological processes	nucleus	other molecular function	ZNF609	100	2.81231e-16
Q9UQ16	Dynamin-3 [OS=Homo sapiens]	cell organization and biogenesis;transport;developmental processes;other biological processes	non-structural extracellular;plasma membrane;other membranes;cytoskeleton;ER/Golgi;other cell component	signal transduction activity or receptor binding;cytoskeletal activity;other molecular function	DNM3	100	2.81231e-16
Q96E39	RNA binding motif protein, X-linked-like-1 [OS=Homo sapiens]	RNA metabolism OR transcription;other metabolic processes;other biological processes	nucleus	nucleic acid binding activity	RBMXL1	100	2.81231e-16
O15523	ATP-dependent RNA helicase DDX3Y [OS=Homo sapiens]	other biological processes	cytosol;nucleus;other cell component	nucleic acid binding activity;other molecular function	DDX3Y	100	2.81231e-16
D3W0C4	M130 OS=Myxoma virus OX=10273 GN=m130R PE=4 SV=1				m130R	100	2.81231e-16
O55698	M-T4 OS=Myxoma virus OX=10273 GN=M-T4 PE=4 SV=1				M-T4	100	2.81231e-16
B2CWA8	M4 OS=Myxoma virus OX=10273 GN=m004L PE=4 SV=1					100	2.81231e-16
Q9PXA3	M-T4 OS=Myxoma virus (strain Lausanne) OX=31530 GN=m004L PE=4 SV=1				m004L	100	2.81231e-16
B2CWD6	M29L OS=Myxoma virus OX=10273 GN=m029L PE=4 SV=1			nucleic acid binding activity	m029L	100	2.81231e-16
B2CWR1	M156R OS=Myxoma virus OX=10273 GN=m156R PE=4 SV=1				m156R	100	2.81231e-16
Q5VVJ2	Deubiquitinase MYSM1 [OS=Homo sapiens]	cell organization and biogenesis;protein metabolism;other metabolic processes;other biological processes	nucleus;other cell component	nucleic acid binding activity;other molecular function	MYSM1	100	2.81231e-16
Q9Q8G4	Protein A51 OS=Myxoma virus (strain Lausanne) OX=31530 GN=m137R PE=3 SV=1				m137R	100	2.81231e-16
Q9Q8S8	M013L OS=Myxoma virus (strain Lausanne) OX=31530 GN=m013L PE=4 SV=1				m013L	100	2.81231e-16
Q83730	Ankyrin repeat domain-containing protein M-T5 OS=Myxoma virus (strain Lausanne) OX=31530 GN=m005R PE=1 SV=1	other biological processes			m005R	100	2.81231e-16
B2CWB0	M-T5 OS=Myxoma virus OX=10273 GN=m005L PE=4 SV=1					100	2.81231e-16
Q9Q8R4	Protein E6 homolog OS=Myxoma virus (strain Lausanne) OX=31530 GN=m032R PE=3 SV=1				m032R	100	2.81231e-16
Q9Q8K4	Early transcription factor 82 kDa subunit OS=Myxoma virus (strain Lausanne) OX=31530 GN=VETFL PE=3 SV=1	other biological processes		nucleic acid binding activity	VETFL	100	2.81231e-16
B2CWK3	Early transcription factor 82 kDa subunit OS=Myxoma virus OX=10273 GN=m096L PE=3 SV=1	other biological processes		nucleic acid binding activity		100	2.81231e-16
B2CWQ5	Ankyrin repeat protein OS=Myxoma virus OX=10273 GN=m149R PE=4 SV=1				m149R	100	2.81231e-16
Q9Q8J4	M106L OS=Myxoma virus (strain Lausanne) OX=31530 GN=m106L PE=4 SV=1		other membranes		m106L	100	2.81231e-16
Q9Q8J5	M105L OS=Myxoma virus (strain Lausanne) OX=31530 GN=m105L PE=3 SV=1		other cell component		m105L	100	2.81231e-16
Q9Q8N0	M070R OS=Myxoma virus (strain Lausanne) OX=31530 GN=m070R PE=4 SV=1	other biological processes	other membranes;other cell component		m070R	100	2.81231e-16
B2CWG1	M54R OS=Myxoma virus OX=10273 GN=m054R PE=4 SV=1		other membranes			100	2.81231e-16
K4J9W4	M054 OS=Myxoma virus OX=10273 GN=m054R PE=4 SV=1		other membranes		m054R	100	2.81231e-16
B2CWM2	M115 OS=Myxoma virus OX=10273 GN=m115L PE=4 SV=1	cell organization and biogenesis	other cell component		m115L	95.455	2.81231e-16
B2CWG8	Thymidine kinase OS=Myxoma virus OX=10273 GN=m061R PE=3 SV=1	DNA metabolism;other metabolic processes		kinase activity;other molecular function	m061R	94.847	2.81231e-16
Q9Q8K6	DNA-directed RNA polymerase 19 kDa subunit OS=Myxoma virus (strain Lausanne) OX=31530 GN=m094R PE=3 SV=1	RNA metabolism OR transcription;other metabolic processes		nucleic acid binding activity;other molecular function	m094R	70.579	2.81231e-16
B2CWJ5	62 kDa protein OS=Myxoma virus OX=10273 GN=m088L PE=3 SV=1	other biological processes	other membranes			57.491	2.81231e-16
E2CZH7	62 kDa protein OS=Myxoma virus OX=10273 GN=m088L PE=3 SV=1	other biological processes	other membranes		m088L	57.491	2.81231e-16
Q9YQ03	M-T6 protein OS=Myxoma virus OX=10273 GN=mt6 PE=4 SV=1				mt6	55.666	2.81231e-16
B2CWG0	Late transcription factor 1 OS=Myxoma virus OX=10273 GN=m053R PE=3 SV=1	other biological processes	other membranes		m053R	54.489	2.81231e-16
Q9Q8Q8	Telomere-binding protein I1 OS=Myxoma virus (strain Lausanne) OX=31530 GN=m038L PE=3 SV=1			nucleic acid binding activity	m038L	53.022	2.81231e-16
Q9Q8J9	25 kDa core protein A12L OS=Myxoma virus (strain Lausanne) OX=31530 GN=m101L PE=3 SV=1				m101L	40.89	2.81231e-16
E2CZP2	Chemokine binding protein OS=Myxoma virus OX=10273 GN=m001R PE=4 SV=1				m001R	38.111	2.81231e-16
O10625	M-T1 protein OS=Myxoma virus OX=10273 GN=M-T1 PE=4 SV=1				M-T1	38.111	2.81231e-16
D2WMA0	DNA-directed RNA polymerase 30 kDa polypeptide OS=Myxoma virus OX=10273 GN=m030L PE=3 SV=1	RNA metabolism OR transcription;other metabolic processes		nucleic acid binding activity;other molecular function	m030L	37.506	2.81231e-16
Q9Q8P8	Glutaredoxin-2 OS=Myxoma virus (strain Lausanne) OX=31530 GN=m048L PE=3 SV=1		other cell component		m048L	31.815	2.81231e-16
D2WN05	M78R OS=Myxoma virus OX=10273 GN=m078R PE=3 SV=1				m078R	27.499	2.81231e-16
Q9PX36	M6 OS=Myxoma virus (strain Lausanne) OX=31530 GN=m006L PE=4 SV=1				m006L	27.02	2.81231e-16
E2CZR0	Ribonucleoside-diphosphate reductase small chain OS=Myxoma virus OX=10273 GN=m015L PE=3 SV=1	DNA metabolism;other metabolic processes	other membranes	other molecular function	m015L	26.217	2.81231e-16
B2CWC1	Ribonucleoside-diphosphate reductase small chain OS=Myxoma virus OX=10273 GN=m015L PE=3 SV=1	DNA metabolism;other metabolic processes	other membranes	other molecular function	m015L	26.217	2.81231e-16
B2CWI7	Primase D5 OS=Myxoma virus OX=10273 GN=m080R PE=3 SV=1			other molecular function	m080R	25.328	2.81231e-16
Q77P93	M3.2 OS=Myxoma virus (strain Lausanne) OX=31530 GN=m003.2L PE=4 SV=1		other membranes		m003.2L	25.064	2.81231e-16
Q9Q8R2	DNA polymerase OS=Myxoma virus (strain Lausanne) OX=31530 GN=m034L PE=3 SV=1	DNA metabolism;other metabolic processes;other biological processes		nucleic acid binding activity;other molecular function	m034L	24.114	2.81231e-16
B2CWE1	DNA polymerase OS=Myxoma virus OX=10273 GN=m034L PE=3 SV=1	DNA metabolism;other metabolic processes;other biological processes		nucleic acid binding activity;other molecular function		24.114	2.81231e-16
B2CWB5	M9 OS=Myxoma virus OX=10273 GN=m009L PE=4 SV=1					23.767	2.81231e-16
E2CZQ3	M9 OS=Myxoma virus OX=10273 GN=m009L PE=4 SV=1				m009L	23.767	2.81231e-16
Q85295	Apoptosis regulator M11L OS=Myxoma virus OX=10273 GN=M11L PE=1 SV=1	other biological processes	other membranes		M11L	22.899	2.81231e-16
B2CWC8	M22L OS=Myxoma virus OX=10273 GN=m022L PE=4 SV=1			other molecular function		22.84	2.81231e-16
Q9Q8N5	Probable host range protein 2-2 OS=Myxoma virus (strain Lausanne) OX=31530 GN=m063R PE=3 SV=1	other biological processes				21.987	2.81231e-16
B2CWH0	M63R OS=Myxoma virus OX=10273 GN=m063R PE=3 SV=1	other biological processes				21.987	2.81231e-16
Q9Q8F0	Gp120-like OS=Myxoma virus (strain Lausanne) OX=31530 GN=m154L PE=4 SV=1				m154L	19.646	2.81231e-16
Q83604	Envelope protein OS=Myxoma virus OX=10273 GN=MF13 PE=4 SV=1		other cell component	other molecular function	MF13	19.529	2.81231e-16
Q9Q8L3	M87L OS=Myxoma virus (strain Lausanne) OX=31530 GN=m087L PE=4 SV=1	RNA metabolism OR transcription;other metabolic processes		other molecular function	m087L	18.722	2.81231e-16
B2CWA6	M3.1 OS=Myxoma virus OX=10273 GN=m003.1R PE=4 SV=1				m003.1R	17.331	2.81231e-16
Q77PB1	M3.1 OS=Myxoma virus (strain Lausanne) OX=31530 GN=m003.1L PE=4 SV=1				m003.1L	17.331	2.81231e-16
D2WN93	M151 OS=Myxoma virus OX=10273 GN=m151R PE=3 SV=1	other biological processes	non-structural extracellular	enzyme regulator activity	m151R	16.658	2.81231e-16
B2CWQ7	M151R OS=Myxoma virus OX=10273 GN=m151R PE=3 SV=1	other biological processes	non-structural extracellular	enzyme regulator activity		16.658	2.81231e-16
Q9Q8H9	M122R OS=Myxoma virus (strain Lausanne) OX=31530 GN=m122R PE=4 SV=1		other membranes		m122R	16.215	2.81231e-16
Q9Q8H2	M129R OS=Myxoma virus (strain Lausanne) OX=31530 GN=m129R PE=4 SV=1				m129R	15.466	2.81231e-16
P07942	Laminin subunit beta-1 [OS=Homo sapiens]	cell adhesion;cell organization and biogenesis;developmental processes;other biological processes	non-structural extracellular;extracellular matrix;ER/Golgi;other cell component	signal transduction activity or receptor binding;extracellular structural activity;other molecular function	LAMB1	14.644	2.81231e-16
Q9Q8I4	DNA-directed RNA polymerase 35 kDa subunit OS=Myxoma virus (strain Lausanne) OX=31530 GN=m117L PE=3 SV=1	RNA metabolism OR transcription;other metabolic processes;other biological processes		nucleic acid binding activity;other molecular function	m117L	14.634	2.81231e-16
B2CWH6	M069 OS=Myxoma virus OX=10273 GN=m069L PE=4 SV=1	other biological processes	other cell component	other molecular function	m069L	14.196	2.81231e-16
Q85297	Probable dual specificity protein phosphatase H1 homolog OS=Myxoma virus (strain Lausanne) OX=31530 GN=m069L PE=1 SV=2	other biological processes	other cell component	other molecular function		14.196	2.81231e-16
B2CWB4	M8.1 OS=Myxoma virus OX=10273 GN=m008.1L PE=3 SV=1	other biological processes	non-structural extracellular	enzyme regulator activity	m008.1L	13.719	2.81231e-16
Q9Q8K1	Major core protein 4a precursor OS=Myxoma virus (strain Lausanne) OX=31530 GN=m099L PE=3 SV=1		other cell component	other molecular function	m099L	13.399	2.81231e-16
Q9Q8Q6	Protein I3 OS=Myxoma virus (strain Lausanne) OX=31530 GN=m040L PE=3 SV=1			nucleic acid binding activity	m040L	13.343	2.81231e-16
Q9Q8L8	DNA-directed RNA polymerase 18 kDa subunit OS=Myxoma virus (strain Lausanne) OX=31530 GN=m082R PE=3 SV=1	RNA metabolism OR transcription;other metabolic processes;other biological processes		nucleic acid binding activity;other molecular function	m082R	13.227	2.81231e-16
P68544	Cap-specific mRNA (nucleoside-2'-O-)-methyltransferase OS=Myxoma virus (strain Lausanne) OX=31530 GN=PAPS PE=3 SV=1	protein metabolism;RNA metabolism OR transcription;other metabolic processes;other biological processes		nucleic acid binding activity;other molecular function	PAPS	11.943	2.81231e-16
E2CZW3	DNA-directed RNA polymerase 147 kDa polypeptide OS=Myxoma virus OX=10273 GN=m068R PE=3 SV=1	RNA metabolism OR transcription;other metabolic processes		nucleic acid binding activity;other molecular function	m068R	11.311	2.81231e-16
Q92993	Histone acetyltransferase KAT5 [OS=Homo sapiens]	cell cycle OR cell proliferation;cell organization and biogenesis;protein metabolism;DNA metabolism;other metabolic processes;stress response;signal transduction;other biological processes	cytosol;cytoskeleton;nucleus;other cell component	other molecular function	KAT5	9.786	2.81231e-16
Q9Q8J1	M109L OS=Myxoma virus (strain Lausanne) OX=31530 GN=m109L PE=3 SV=1				m109L	9.336	2.81231e-16
B2CWI3	mRNA-capping enzyme catalytic subunit OS=Myxoma virus OX=10273 GN=m076R PE=3 SV=1	RNA metabolism OR transcription;other metabolic processes		nucleic acid binding activity;other molecular function	m076R	8.624	2.81231e-16
Q9Q8K7	M93L OS=Myxoma virus (strain Lausanne) OX=31530 GN=m093L PE=4 SV=1				m093L	8.506	2.81231e-16
E2CZW7	RNA polymerase-associated transcription-specificity factor RAP94 OS=Myxoma virus OX=10273 GN=m072L PE=3 SV=1	RNA metabolism OR transcription;other metabolic processes;other biological processes		other molecular function	m072L	8.015	2.81231e-16
Q9Q8L9	Early transcription factor 70 kDa subunit OS=Myxoma virus (strain Lausanne) OX=31530 GN=VETFS PE=3 SV=1			nucleic acid binding activity;other molecular function	VETFS	7.989	2.81231e-16
Q5VU97	VWFA and cache domain-containing protein 1 [OS=Homo sapiens]	transport	plasma membrane;other membranes	transporter activity	CACHD1	7.631	4.15285e-08
B2CWQ3	M147 OS=Myxoma virus OX=10273 GN=m147R PE=4 SV=1			kinase activity;other molecular function	m147R	7.304	6.11906e-15
B2CWP1	M134R OS=Myxoma virus OX=10273 GN=m134R PE=4 SV=1		other membranes			6.946	2.81231e-16
K4JGJ2	M134R OS=Myxoma virus OX=10273 GN=m134R PE=4 SV=1		other membranes		m134R	6.946	2.81231e-16
P43243	Matrin-3 [OS=Homo sapiens]	stress response;developmental processes;other biological processes	other membranes;nucleus	nucleic acid binding activity;other molecular function	MATR3	6.936	2.81231e-16
Q92804	TATA-binding protein-associated factor 2N [OS=Homo sapiens]	RNA metabolism OR transcription;other metabolic processes;other biological processes	nucleus;other cell component	nucleic acid binding activity;other molecular function	TAF15	6.931	2.81231e-16
B2CWD4	Poly(A) polymerase catalytic subunit OS=Myxoma virus OX=10273 GN=m027L PE=3 SV=1	RNA metabolism OR transcription;other metabolic processes		other molecular function	m027L	6.841	2.81231e-16
P38159	RNA-binding motif protein, X chromosome [OS=Homo sapiens]	cell organization and biogenesis;protein metabolism;RNA metabolism OR transcription;other metabolic processes;other biological processes	non-structural extracellular;nucleus;other cell component	nucleic acid binding activity;other molecular function	RBMX	6.621	2.81231e-16
Q9Y2K1	Zinc finger and BTB domain-containing protein 1 [OS=Homo sapiens]	cell organization and biogenesis;DNA metabolism;RNA metabolism OR transcription;other metabolic processes;stress response;developmental processes;other biological processes	other membranes;cytoskeleton;nucleus	nucleic acid binding activity;other molecular function	ZBTB1	6.438	4.40057e-13
O75526	RNA-binding motif protein, X-linked-like-2 [OS=Homo sapiens]	RNA metabolism OR transcription;other metabolic processes	nucleus	nucleic acid binding activity	RBMXL2	6.375	6.11906e-15
B2CWG7	M060 OS=Myxoma virus OX=10273 GN=m060R PE=4 SV=1				m060R	6.24	7.12796e-13
O14979	Heterogeneous nuclear ribonucleoprotein D-like [OS=Homo sapiens]	RNA metabolism OR transcription;other metabolic processes;other biological processes	cytosol;nucleus	nucleic acid binding activity	HNRNPDL	6.226	2.81231e-16
B2CWJ3	Nucleoside triphosphatase I OS=Myxoma virus OX=10273 GN=m086L PE=3 SV=1	cell organization and biogenesis;RNA metabolism OR transcription;other metabolic processes		other molecular function		6.189	2.24983e-12
E2CZY1	Nucleoside triphosphatase I OS=Myxoma virus OX=10273 GN=m086L PE=3 SV=1	cell organization and biogenesis;RNA metabolism OR transcription;other metabolic processes		other molecular function	m086L	6.189	2.24983e-12
Q71DI3	Histone H3.2 [OS=Homo sapiens]	cell organization and biogenesis	non-structural extracellular;nucleus;other cell component	nucleic acid binding activity;other molecular function	H3C13; H3C14; H3C15	6.151	2.58323e-09
Q9Q8M5	M75R OS=Myxoma virus (strain Lausanne) OX=31530 GN=m075R PE=3 SV=1		other membranes		m075R	5.955	2.81231e-16
P22626	Heterogeneous nuclear ribonucleoproteins A2/B1 [OS=Homo sapiens]	cell organization and biogenesis;RNA metabolism OR transcription;other metabolic processes;transport;other biological processes	non-structural extracellular;nucleus;other cell component	nucleic acid binding activity;other molecular function	HNRNPA2B1	5.588	2.81231e-16
Q13595	Transformer-2 protein homolog alpha [OS=Homo sapiens]	RNA metabolism OR transcription;other metabolic processes;other biological processes	nucleus;other cell component		TRA2A	5.471	5.23838e-12
Q9Q8P4	Assembly protein G7 OS=Myxoma virus (strain Lausanne) OX=31530 GN=m052L PE=3 SV=1		other membranes		m052L	5.461	6.86444e-13
P51991	Heterogeneous nuclear ribonucleoprotein A3 [OS=Homo sapiens]	RNA metabolism OR transcription;other metabolic processes;transport	nucleus;other cell component	transporter activity;nucleic acid binding activity	HNRNPA3	5.387	2.81231e-16
P68550	Probable host range protein 2-1 OS=Myxoma virus (strain Lausanne) OX=31530 GN=m062R PE=3 SV=1	other biological processes				5.026	2.81231e-16
P31942	Heterogeneous nuclear ribonucleoprotein H3 [OS=Homo sapiens]	RNA metabolism OR transcription;other metabolic processes;other biological processes	nucleus;other cell component		HNRNPH3	4.983	2.81231e-16
Q15424	Scaffold attachment factor B1 [OS=Homo sapiens]	cell organization and biogenesis;signal transduction;other biological processes	nucleus;other cell component	nucleic acid binding activity;other molecular function	SAFB	4.907	4.69156e-09
O14493	Claudin-4 [OS=Homo sapiens]	cell adhesion;cell organization and biogenesis;transport;other biological processes	plasma membrane;other membranes;other cell component	transporter activity;other molecular function	CLDN4	4.876	1.35989e-08
P08621	U1 small nuclear ribonucleoprotein 70 kDa [OS=Homo sapiens]	RNA metabolism OR transcription;other metabolic processes;other biological processes	nucleus	nucleic acid binding activity	SNRNP70	4.865	6.11906e-15
Q9Q8M9	M71L OS=Myxoma virus (strain Lausanne) OX=31530 GN=m071L PE=4 SV=1		other membranes;other cell component		m071L	4.784	6.11906e-15
B2CWH8	M71L OS=Myxoma virus OX=10273 GN=m071L PE=4 SV=1		other membranes;other cell component			4.598	6.08846e-14
D2WN26	Viral late gene transcription factor 3 OS=Myxoma virus OX=10273 GN=m090L PE=3 SV=1	other biological processes		other molecular function	m090L	4.598	0.000206403
P14866	Heterogeneous nuclear ribonucleoprotein L [OS=Homo sapiens]	RNA metabolism OR transcription;other metabolic processes;other biological processes	nucleus;other cell component	nucleic acid binding activity	HNRNPL	4.567	2.81231e-16
Q13242	Serine/arginine-rich splicing factor 9 [OS=Homo sapiens]	cell organization and biogenesis;RNA metabolism OR transcription;other metabolic processes;other biological processes	nucleus	other molecular function	SRSF9	4.483	3.90781e-10
P07910	Heterogeneous nuclear ribonucleoproteins C1/C2 [OS=Homo sapiens]	RNA metabolism OR transcription;other metabolic processes;other biological processes	cytosol;cytoskeleton;nucleus;other cell component	nucleic acid binding activity;other molecular function	HNRNPC	4.478	2.81231e-16
O75494	Serine/arginine-rich splicing factor 10 [OS=Homo sapiens]	cell organization and biogenesis;RNA metabolism OR transcription;other metabolic processes;transport;other biological processes	cytosol;nucleus;other cell component	nucleic acid binding activity;other molecular function	SRSF10	4.337	9.57128e-10
Q12996	Cleavage stimulation factor subunit 3 [OS=Homo sapiens]	RNA metabolism OR transcription;other metabolic processes	nucleus	nucleic acid binding activity	CSTF3	4.301	1.22546e-09
B7ZW38	Heterogeneous nuclear ribonucleoprotein C-like 3 [OS=Homo sapiens]		nucleus	nucleic acid binding activity	HNRNPCL3	4.203	5.81853e-13
O60812	Heterogeneous nuclear ribonucleoprotein C-like 1 [OS=Homo sapiens]		nucleus	other molecular function	HNRNPCL1	4.203	1.00592e-12
B2RXH8	Heterogeneous nuclear ribonucleoprotein C-like 2 [OS=Homo sapiens]		nucleus	nucleic acid binding activity;other molecular function	HNRNPCL2	4.203	1.00592e-12
P62995	Transformer-2 protein homolog beta [OS=Homo sapiens]	RNA metabolism OR transcription;other metabolic processes;developmental processes;other biological processes	other membranes;nucleus;other cell component	nucleic acid binding activity;other molecular function	TRA2B	4.124	2.21292e-12
P16402	Histone H1.3 [OS=Homo sapiens]	cell organization and biogenesis;protein metabolism;other metabolic processes;other biological processes	nucleus;other cell component	nucleic acid binding activity	H1-3	4.082	0.000907399
E2CZV0	M055 OS=Myxoma virus OX=10273 GN=m055R PE=4 SV=1		other membranes;other cell component		m055R	4.078	2.45794e-11
Q9H0M0	NEDD4-like E3 ubiquitin-protein ligase WWP1 [OS=Homo sapiens]	protein metabolism;other metabolic processes;transport;developmental processes;signal transduction;other biological processes	plasma membrane;other membranes;cytosol;nucleus;other cell component	other molecular function	WWP1	4.058	2.36895e-07
Q12864	Cadherin-17 [OS=Homo sapiens]	cell adhesion;transport;developmental processes;signal transduction	plasma membrane;other membranes;nucleus;other cell component	signal transduction activity or receptor binding;transporter activity;other molecular function	CDH17	3.8	2.42575e-09
O43390	Heterogeneous nuclear ribonucleoprotein R [OS=Homo sapiens]	RNA metabolism OR transcription;other metabolic processes	ER/Golgi;nucleus;other cell component	nucleic acid binding activity	HNRNPR	3.727	2.78742e-12
P62316	Small nuclear ribonucleoprotein Sm D2 [OS=Homo sapiens]	cell organization and biogenesis;RNA metabolism OR transcription;other metabolic processes	cytosol;nucleus;other cell component		SNRPD2	3.714	1.88544e-11
B2CWI0	M73R OS=Myxoma virus OX=10273 GN=m073R PE=4 SV=1		other cell component			3.623	6.84577e-11
K4JKC2	Late transcription factor VLTF-4 OS=Myxoma virus OX=10273 GN=m073R PE=4 SV=1		other cell component		m073R	3.623	6.84577e-11
B2CWM1	DNA-directed RNA polymerase OS=Myxoma virus OX=10273 GN=m114R PE=3 SV=1	RNA metabolism OR transcription;other metabolic processes		nucleic acid binding activity;other molecular function		3.607	4.43846e-10
E2CZK3	DNA-directed RNA polymerase OS=Myxoma virus OX=10273 GN=m114R PE=3 SV=1	RNA metabolism OR transcription;other metabolic processes		nucleic acid binding activity;other molecular function	m114R	3.607	4.43846e-10
Q9Q8I6	DNA-directed RNA polymerase OS=Myxoma virus (strain Lausanne) OX=31530 GN=m114R PE=3 SV=1	RNA metabolism OR transcription;other metabolic processes		nucleic acid binding activity;other molecular function	m114R	3.607	4.43846e-10
Q15428	Splicing factor 3A subunit 2 [OS=Homo sapiens]	cell organization and biogenesis;RNA metabolism OR transcription;other metabolic processes;other biological processes	nucleus	other molecular function	SF3A2	3.591	3.83149e-10
Q9Q8F9	M144R OS=Myxoma virus (strain Lausanne) OX=31530 GN=m144R PE=4 SV=1		other membranes		m144R	3.514	5.82138e-10
P23246	Splicing factor, proline- and glutamine-rich [OS=Homo sapiens]	cell organization and biogenesis;protein metabolism;DNA metabolism;RNA metabolism OR transcription;other metabolic processes;stress response;transport;other biological processes	cytosol;nucleus;other cell component	nucleic acid binding activity;other molecular function	SFPQ	3.454	7.39763e-12
Q8N684	Cleavage and polyadenylation specificity factor subunit 7 [OS=Homo sapiens]	cell organization and biogenesis;RNA metabolism OR transcription;other metabolic processes;other biological processes	nucleus;other cell component	nucleic acid binding activity	CPSF7	3.444	5.28403e-08
Q00526	Cyclin-dependent kinase 3 [OS=Homo sapiens]	cell cycle OR cell proliferation;protein metabolism;other metabolic processes;stress response;other biological processes	nucleus;other cell component	kinase activity;other molecular function	CDK3	3.412	0.000217932
Q8WU68	Splicing factor U2AF 26 kDa subunit [OS=Homo sapiens]	RNA metabolism OR transcription;other metabolic processes	nucleus;other cell component	nucleic acid binding activity;other molecular function	U2AF1L4	3.374	1.44989e-06
Q8WXA9	Splicing regulatory glutamine/lysine-rich protein 1 [OS=Homo sapiens]	RNA metabolism OR transcription;other metabolic processes	nucleus		SREK1	3.305	0.0011182
O00566	U3 small nucleolar ribonucleoprotein protein MPP10 [OS=Homo sapiens]	RNA metabolism OR transcription;other metabolic processes	nucleus;other cell component		MPHOSPH10	3.277	5.37571e-05
P84077	ADP-ribosylation factor 1 [OS=Homo sapiens]	cell cycle OR cell proliferation;cell organization and biogenesis;transport;other biological processes	plasma membrane;other membranes;cytosol;cytoskeleton;ER/Golgi;other cell component	other molecular function	ARF1	3.272	3.03707e-06
Q15287	RNA-binding protein with serine-rich domain 1 [OS=Homo sapiens]	RNA metabolism OR transcription;other metabolic processes;other biological processes	cytosol;nucleus;other cell component	nucleic acid binding activity	RNPS1	3.247	4.50197e-06
Q9UKM9	RNA-binding protein Raly [OS=Homo sapiens]	RNA metabolism OR transcription;other metabolic processes;other biological processes	nucleus	other molecular function	RALY	3.213	5.94285e-07
Q9NWB6	Arginine and glutamate-rich protein 1 [OS=Homo sapiens]		cytosol;mitochondrion;nucleus		ARGLU1	3.18	7.48827e-05
P09651	Heterogeneous nuclear ribonucleoprotein A1 [OS=Homo sapiens]	RNA metabolism OR transcription;other metabolic processes;stress response;transport;other biological processes	nucleus;other cell component	nucleic acid binding activity;other molecular function	HNRNPA1	3.174	2.37384e-10
Q14004	Cyclin-dependent kinase 13 [OS=Homo sapiens]	protein metabolism;RNA metabolism OR transcription;other metabolic processes;developmental processes;other biological processes	non-structural extracellular;cytosol;ER/Golgi;nucleus;other cell component	kinase activity;other molecular function	CDK13	3.156	0.00525315
Q9H307	Pinin [OS=Homo sapiens]	cell adhesion;RNA metabolism OR transcription;other metabolic processes	plasma membrane;other membranes;cytoskeleton;nucleus;other cell component	nucleic acid binding activity;other molecular function	PNN	3.14	1.31827e-05
P62314	Small nuclear ribonucleoprotein Sm D1 [OS=Homo sapiens]	cell organization and biogenesis;RNA metabolism OR transcription;other metabolic processes	cytosol;nucleus;other cell component	other molecular function	SNRPD1	3.128	2.85881e-08
Q9Q8I1	M120L OS=Myxoma virus (strain Lausanne) OX=31530 GN=m120L PE=4 SV=1				m120L	3.083	9.03204e-06
Q16629	Serine/arginine-rich splicing factor 7 [OS=Homo sapiens]	RNA metabolism OR transcription;other metabolic processes;transport;other biological processes	nucleus;other cell component	other molecular function	SRSF7	3.079	5.1403e-08
Q99729	Heterogeneous nuclear ribonucleoprotein A/B [OS=Homo sapiens]	RNA metabolism OR transcription;other metabolic processes;other biological processes	nucleus;other cell component	nucleic acid binding activity;other molecular function	HNRNPAB	3.068	1.03045e-07
Q9Y3B4	Splicing factor 3B subunit 6 [OS=Homo sapiens]	RNA metabolism OR transcription;other metabolic processes;developmental processes	nucleus	nucleic acid binding activity	SF3B6	3.066	3.90548e-05
B2CWI4	M077 OS=Myxoma virus OX=10273 GN=m077L PE=3 SV=1				m077L	3.01	1.00566e-05
Q2TAY7	WD40 repeat-containing protein SMU1 [OS=Homo sapiens]	RNA metabolism OR transcription;other metabolic processes;other biological processes	nucleus;other cell component		SMU1	2.99	2.15084e-07
B2CWJ9	Major core protein 4b OS=Myxoma virus OX=10273 GN=m092L PE=3 SV=1				m092L	2.985	3.57531e-08
P62304	Small nuclear ribonucleoprotein E [OS=Homo sapiens]	cell organization and biogenesis;RNA metabolism OR transcription;other metabolic processes	cytosol;nucleus;other cell component	nucleic acid binding activity	SNRPE	2.931	3.64519e-06
Q15233	Non-POU domain-containing octamer-binding protein [OS=Homo sapiens]	DNA metabolism;RNA metabolism OR transcription;other metabolic processes;stress response;other biological processes	nucleus;other cell component	nucleic acid binding activity;other molecular function	NONO	2.914	6.02607e-09
Q9BQ04	RNA-binding protein 4B [OS=Homo sapiens]	RNA metabolism OR transcription;other metabolic processes;other biological processes	cytosol;nucleus;other cell component	nucleic acid binding activity;other molecular function	RBM4B	2.911	0.00388109
Q99459	Cell division cycle 5-like protein [OS=Homo sapiens]	cell cycle OR cell proliferation;DNA metabolism;RNA metabolism OR transcription;other metabolic processes;stress response;signal transduction;other biological processes	nucleus;other cell component	nucleic acid binding activity;other molecular function	CDC5L	2.903	3.73097e-07
Q92841	Probable ATP-dependent RNA helicase DDX17 [OS=Homo sapiens]	RNA metabolism OR transcription;other metabolic processes;stress response;signal transduction;other biological processes	cytosol;nucleus;other cell component	other molecular function	DDX17	2.884	8.80393e-09
P83876	Thioredoxin-like protein 4A [OS=Homo sapiens]	cell cycle OR cell proliferation;cell organization and biogenesis;RNA metabolism OR transcription;other metabolic processes;other biological processes	other membranes;cytosol;nucleus		TXNL4A	2.853	0.000323727
Q15717	ELAV-like protein 1 [OS=Homo sapiens]	cell organization and biogenesis;transport;other biological processes	cytosol;ER/Golgi;nucleus;other cell component	nucleic acid binding activity;other molecular function	ELAVL1	2.828	6.14355e-07
Q9H4I0	Double-strand-break repair protein rad21-like protein 1 [OS=Homo sapiens]	cell cycle OR cell proliferation;cell organization and biogenesis;DNA metabolism;stress response	nucleus;other cell component	other molecular function	RAD21L1	2.821	0.0018979
P09012	U1 small nuclear ribonucleoprotein A [OS=Homo sapiens]	RNA metabolism OR transcription;other metabolic processes;other biological processes	nucleus	nucleic acid binding activity;other molecular function	SNRPA	2.796	1.44282e-06
P57721	Poly(rC)-binding protein 3 [OS=Homo sapiens]	RNA metabolism OR transcription;other metabolic processes;other biological processes	other cell component	nucleic acid binding activity	PCBP3	2.786	0.0294504
Q05519	Serine/arginine-rich splicing factor 11 [OS=Homo sapiens]	RNA metabolism OR transcription;other metabolic processes	nucleus	other molecular function	SRSF11	2.783	1.30798e-06
Q13151	Heterogeneous nuclear ribonucleoprotein A0 [OS=Homo sapiens]	RNA metabolism OR transcription;other metabolic processes;stress response;other biological processes	nucleus	nucleic acid binding activity;other molecular function	HNRNPA0	2.751	2.72018e-06
Q01081	Splicing factor U2AF 35 kDa subunit [OS=Homo sapiens]	RNA metabolism OR transcription;other metabolic processes	nucleus	nucleic acid binding activity;other molecular function	U2AF1	2.734	3.61832e-06
Q9Y3B2	Exosome complex component CSL4 [OS=Homo sapiens]	RNA metabolism OR transcription;other metabolic processes	cytosol;nucleus;other cytoplasmic organelle;other cell component	nucleic acid binding activity	EXOSC1	2.732	0.000590089
P07305	Histone H1.0 [OS=Homo sapiens]	cell organization and biogenesis;other biological processes	cytoskeleton;ER/Golgi;nucleus;other cell component	nucleic acid binding activity	H1-0	2.726	0.000209667
Q8NEJ9	Neuroguidin [OS=Homo sapiens]	RNA metabolism OR transcription;other metabolic processes;other biological processes	mitochondrion;nucleus;other cell component		NGDN	2.723	0.000200596
O43818	U3 small nucleolar RNA-interacting protein 2 [OS=Homo sapiens]	RNA metabolism OR transcription;other metabolic processes	nucleus;other cell component	nucleic acid binding activity	RRP9	2.72	0.000192886
O43660	Pleiotropic regulator 1 [OS=Homo sapiens]	RNA metabolism OR transcription;other metabolic processes;other biological processes	other membranes;nucleus;other cell component		PLRG1	2.707	1.70591e-05
Q1KMD3	Heterogeneous nuclear ribonucleoprotein U-like protein 2 [OS=Homo sapiens]		nucleus		HNRNPUL2	2.705	1.00417e-06
Q9UMS4	Pre-mRNA-processing factor 19 [OS=Homo sapiens]	cell organization and biogenesis;protein metabolism;DNA metabolism;RNA metabolism OR transcription;other metabolic processes;stress response;signal transduction;other biological processes	cytoskeleton;nucleus;other cell component	other molecular function	PRPF19	2.703	3.7936e-06
Q9BW30	Tubulin polymerization-promoting protein family member 3 [OS=Homo sapiens]	cell organization and biogenesis;developmental processes;other biological processes	cytoskeleton;other cell component	cytoskeletal activity	TPPP3	2.694	4.84288e-06
A8MWD9	Putative small nuclear ribonucleoprotein G-like protein 15 [OS=Homo sapiens]	cell organization and biogenesis;RNA metabolism OR transcription;other metabolic processes	nucleus;other cell component	nucleic acid binding activity	SNRPGP15	2.658	2.5634e-05
P62308	Small nuclear ribonucleoprotein G [OS=Homo sapiens]	cell organization and biogenesis;RNA metabolism OR transcription;other metabolic processes	cytosol;nucleus;other cell component	other molecular function	SNRPG	2.658	2.84214e-05
P35580	Myosin-10 [OS=Homo sapiens]	cell adhesion;cell cycle OR cell proliferation;cell organization and biogenesis;other biological processes	plasma membrane;other membranes;cytosol;cytoskeleton;other cell component	cytoskeletal activity;nucleic acid binding activity;other molecular function	MYH10	2.654	1.62618e-07
P62306	Small nuclear ribonucleoprotein F [OS=Homo sapiens]	cell organization and biogenesis;RNA metabolism OR transcription;other metabolic processes	cytosol;nucleus;other cell component	nucleic acid binding activity	SNRPF	2.647	0.000269422
Q9Y2P8	RNA 3'-terminal phosphate cyclase-like protein [OS=Homo sapiens]	RNA metabolism OR transcription;other metabolic processes	nucleus	other molecular function	RCL1	2.634	0.000408307
B2CWG5	Core protein VP8 OS=Myxoma virus OX=10273 GN=m058R PE=3 SV=1		other cell component	nucleic acid binding activity;other molecular function	m058R	2.631	3.17648e-06
Q9Q8N8	Core protein VP8 OS=Myxoma virus (strain Lausanne) OX=31530 GN=m058R PE=3 SV=1		other cell component	other molecular function	m058R	2.631	6.27866e-06
Q7RTV0	PHD finger-like domain-containing protein 5A [OS=Homo sapiens]	RNA metabolism OR transcription;other metabolic processes;other biological processes	nucleus	nucleic acid binding activity;other molecular function	PHF5A	2.608	0.000168448
P22492	Histone H1t [OS=Homo sapiens]	cell organization and biogenesis;other biological processes	other cell component	nucleic acid binding activity	H1-6	2.606	7.12116e-06
Q02539	Histone H1.1 [OS=Homo sapiens]	cell organization and biogenesis;other biological processes	nucleus;other cell component	nucleic acid binding activity;other molecular function	H1-1	2.606	7.12116e-06
Q9NYF8	Bcl-2-associated transcription factor 1 [OS=Homo sapiens]	stress response;other biological processes	nucleus;other cell component	nucleic acid binding activity;other molecular function	BCLAF1	2.601	1.26196e-05
Q9UQE7	Structural maintenance of chromosomes protein 3 [OS=Homo sapiens]	cell cycle OR cell proliferation;cell organization and biogenesis;DNA metabolism;other metabolic processes;stress response;other biological processes	cytosol;cytoskeleton;nucleus;other cell component	cytoskeletal activity;nucleic acid binding activity;other molecular function	SMC3	2.588	9.63234e-06
P55795	Heterogeneous nuclear ribonucleoprotein H2 [OS=Homo sapiens]	other biological processes	cytosol;nucleus;other cell component		HNRNPH2	2.571	1.68103e-05
Q9Q8G2	M140R OS=Myxoma virus (strain Lausanne) OX=31530 GN=m140R PE=4 SV=1				m140R	2.569	0.000773627
B2CWG4	M057 OS=Myxoma virus OX=10273 GN=m057L PE=4 SV=1				m057L	2.546	0.0579576
Q9NQT4	Exosome complex component RRP46 [OS=Homo sapiens]	DNA metabolism;RNA metabolism OR transcription;other metabolic processes;stress response	cytosol;nucleus;other cytoplasmic organelle;other cell component	nucleic acid binding activity;other molecular function	EXOSC5	2.545	0.000518658
Q15397	Pumilio homolog 3 [OS=Homo sapiens]	other biological processes	ER/Golgi;nucleus;other cell component	nucleic acid binding activity	PUM3	2.542	0.000386359
Q5VTL8	Pre-mRNA-splicing factor 38B [OS=Homo sapiens]	RNA metabolism OR transcription;other metabolic processes	nucleus		PRPF38B	2.541	0.0250248
Q9Y2W1	Thyroid hormone receptor-associated protein 3 [OS=Homo sapiens]	RNA metabolism OR transcription;other metabolic processes;other biological processes	nucleus	nucleic acid binding activity;other molecular function	THRAP3	2.536	5.85802e-06
Q13523	Serine/threonine-protein kinase PRP4 homolog [OS=Homo sapiens]	protein metabolism;RNA metabolism OR transcription;other metabolic processes	nucleus;other cell component	kinase activity;other molecular function	PRPF4B	2.528	0.000781149
Q96DI7	U5 small nuclear ribonucleoprotein 40 kDa protein [OS=Homo sapiens]	RNA metabolism OR transcription;other metabolic processes	cytosol;nucleus;other cell component		SNRNP40	2.525	0.000620065
P12830	Cadherin-1 [OS=Homo sapiens]	cell adhesion;cell organization and biogenesis;developmental processes;other biological processes	non-structural extracellular;plasma membrane;other membranes;cytoskeleton;ER/Golgi;other cytoplasmic organelle;other cell component	cytoskeletal activity;other molecular function	CDH1	2.518	3.48625e-05
Q12788	Transducin beta-like protein 3 [OS=Homo sapiens]	RNA metabolism OR transcription;other metabolic processes	nucleus;other cell component	nucleic acid binding activity	TBL3	2.516	0.00129826
O60306	RNA helicase aquarius [OS=Homo sapiens]	RNA metabolism OR transcription;other metabolic processes	nucleus	nucleic acid binding activity;other molecular function	AQR	2.502	1.80905e-05
E2CZL2	M123 OS=Myxoma virus OX=10273 GN=m123R PE=4 SV=1				m123R	2.49	0.0015847
P14678	Small nuclear ribonucleoprotein-associated proteins B and B' [OS=Homo sapiens]	cell organization and biogenesis;protein metabolism;RNA metabolism OR transcription;other metabolic processes;developmental processes	cytosol;nucleus;other cell component	nucleic acid binding activity;other molecular function	SNRPB	2.477	4.20685e-05
P63162	Small nuclear ribonucleoprotein-associated protein N [OS=Homo sapiens]	RNA metabolism OR transcription;other metabolic processes	nucleus;other cell component	nucleic acid binding activity	SNRPN	2.477	4.20685e-05
Q8TB72	Pumilio homolog 2 [OS=Homo sapiens]	cell organization and biogenesis;RNA metabolism OR transcription;other metabolic processes;developmental processes;other biological processes	other membranes;cytosol;nucleus;other cell component	nucleic acid binding activity	PUM2	2.469	0.0109012
O75362	Zinc finger protein 217 [OS=Homo sapiens]	other biological processes	mitochondrion;nucleus	nucleic acid binding activity;other molecular function	ZNF217	2.454	0.0607168
Q96I25	Splicing factor 45 [OS=Homo sapiens]	RNA metabolism OR transcription;other metabolic processes	nucleus	nucleic acid binding activity	RBM17	2.435	0.00213151
P55769	NHP2-like protein 1 [OS=Homo sapiens]	cell organization and biogenesis;RNA metabolism OR transcription;other metabolic processes;other biological processes	nucleus;other cell component	nucleic acid binding activity;other molecular function	SNU13	2.425	0.000206403
Q5JTH9	RRP12-like protein [OS=Homo sapiens]	RNA metabolism OR transcription;other metabolic processes	plasma membrane;other membranes;cytosol;nucleus;other cell component		RRP12	2.424	2.84214e-05
P49756	RNA-binding protein 25 [OS=Homo sapiens]	RNA metabolism OR transcription;other metabolic processes;other biological processes	nucleus;other cell component	nucleic acid binding activity	RBM25	2.421	0.000428896
Q5SXH7	Pleckstrin homology domain-containing family S member 1 [OS=Homo sapiens]				PLEKHS1	2.419	0.00544357
Q9NPD3	Exosome complex component RRP41 [OS=Homo sapiens]	DNA metabolism;RNA metabolism OR transcription;other metabolic processes;stress response;other biological processes	cytosol;nucleus;other cytoplasmic organelle;other cell component	nucleic acid binding activity;other molecular function	EXOSC4	2.418	0.000704742
Q9BSC4	Nucleolar protein 10 [OS=Homo sapiens]	RNA metabolism OR transcription;other metabolic processes	nucleus;other cell component		NOL10	2.407	0.0219984
P35579	Myosin-9 [OS=Homo sapiens]	cell cycle OR cell proliferation;cell organization and biogenesis;protein metabolism;stress response;transport;developmental processes;signal transduction;other biological processes	plasma membrane;other membranes;cytosol;cytoskeleton;nucleus;other cell component	signal transduction activity or receptor binding;cytoskeletal activity;other molecular function	MYH9	2.406	3.63404e-06
Q13601	KRR1 small subunit processome component homolog [OS=Homo sapiens]	RNA metabolism OR transcription;other metabolic processes	non-structural extracellular;nucleus;other cell component		KRR1	2.404	0.00127223
Q8IX12	Cell division cycle and apoptosis regulator protein 1 [OS=Homo sapiens]	cell cycle OR cell proliferation;other biological processes	nucleus;other cell component	nucleic acid binding activity;other molecular function	CCAR1	2.402	5.67267e-05
O94762	ATP-dependent DNA helicase Q5 [OS=Homo sapiens]	cell cycle OR cell proliferation;cell organization and biogenesis;DNA metabolism;other metabolic processes;stress response;other biological processes	cytosol;nucleus;other cell component	nucleic acid binding activity;other molecular function	RECQL5	2.388	0.0737204
P16401	Histone H1.5 [OS=Homo sapiens]	cell organization and biogenesis;other biological processes	nucleus;other cell component	nucleic acid binding activity;other molecular function	H1-5	2.386	0.000109981
Q9HCD5	Nuclear receptor coactivator 5 [OS=Homo sapiens]	other biological processes	cytoskeleton;nucleus	other molecular function	NCOA5	2.383	6.0313e-05
Q15061	WD repeat-containing protein 43 [OS=Homo sapiens]	RNA metabolism OR transcription;other metabolic processes;other biological processes	nucleus;other cell component	other molecular function	WDR43	2.38	0.00211523
Q14151	Scaffold attachment factor B2 [OS=Homo sapiens]	developmental processes;other biological processes	nucleus;other cell component	nucleic acid binding activity;other molecular function	SAFB2	2.378	0.000932585
Q12874	Splicing factor 3A subunit 3 [OS=Homo sapiens]	cell organization and biogenesis;RNA metabolism OR transcription;other metabolic processes	nucleus	other molecular function	SF3A3	2.373	0.000144527
Q9BUQ8	Probable ATP-dependent RNA helicase DDX23 [OS=Homo sapiens]	cell organization and biogenesis;DNA metabolism;RNA metabolism OR transcription;other metabolic processes	nucleus;other cell component	other molecular function	DDX23	2.368	6.52746e-05
O15226	NF-kappa-B-repressing factor [OS=Homo sapiens]	other biological processes	nucleus	nucleic acid binding activity;other molecular function	NKRF	2.366	0.0011309
O14896	Interferon regulatory factor 6 [OS=Homo sapiens]	cell cycle OR cell proliferation;developmental processes;other biological processes	cytosol;nucleus;other cell component	nucleic acid binding activity;other molecular function	IRF6	2.365	0.00349871
P10412	Histone H1.4 [OS=Homo sapiens]	cell organization and biogenesis;protein metabolism;other metabolic processes;other biological processes	nucleus;other cell component	nucleic acid binding activity	H1-4	2.358	0.000118729
P84103	Serine/arginine-rich splicing factor 3 [OS=Homo sapiens]	RNA metabolism OR transcription;other metabolic processes;transport;other biological processes	nucleus;other cell component	nucleic acid binding activity;other molecular function	SRSF3	2.357	0.000119696
Q96KR1	Zinc finger RNA-binding protein [OS=Homo sapiens]		nucleus;other cell component	nucleic acid binding activity;other molecular function	ZFR	2.349	0.00187652
O95453	Poly(A)-specific ribonuclease PARN [OS=Homo sapiens]	RNA metabolism OR transcription;other metabolic processes;other biological processes	cytosol;nucleus;other cell component	nucleic acid binding activity;other molecular function	PARN	2.341	0.000463785
Q9NWH9	SAFB-like transcription modulator [OS=Homo sapiens]	other biological processes	nucleus	nucleic acid binding activity	SLTM	2.34	0.00194918
Q9NY12	H/ACA ribonucleoprotein complex subunit 1 [OS=Homo sapiens]	cell organization and biogenesis;DNA metabolism;RNA metabolism OR transcription;other metabolic processes	nucleus	nucleic acid binding activity	GAR1	2.337	0.0074168
O43809	Cleavage and polyadenylation specificity factor subunit 5 [OS=Homo sapiens]	cell organization and biogenesis;RNA metabolism OR transcription;other metabolic processes;other biological processes	cytoskeleton;nucleus;other cell component	nucleic acid binding activity;other molecular function	NUDT21	2.336	0.000193309
O75367	Core histone macro-H2A.1 [OS=Homo sapiens]	cell organization and biogenesis;other biological processes	nucleus;other cell component	enzyme regulator activity;nucleic acid binding activity;other molecular function	MACROH2A1	2.311	0.00596257
Q6DN03	Putative histone H2B type 2-C [OS=Homo sapiens]	cell organization and biogenesis	nucleus;other cell component	nucleic acid binding activity;other molecular function	H2BC20P	2.298	0.00213151
Q6DRA6	Putative histone H2B type 2-D [OS=Homo sapiens]	cell organization and biogenesis	nucleus;other cell component	nucleic acid binding activity;other molecular function	H2BC19P	2.298	0.00213151
Q8N257	Histone H2B type 3-B [OS=Homo sapiens]	cell organization and biogenesis	cytosol;nucleus;other cell component	nucleic acid binding activity;other molecular function	H2BU1	2.298	0.00213151
Q16778	Histone H2B type 2-E [OS=Homo sapiens]	cell organization and biogenesis;stress response	non-structural extracellular;cytosol;nucleus;other cell component	nucleic acid binding activity;other molecular function	H2BC21	2.298	0.00213151
P33778	Histone H2B type 1-B [OS=Homo sapiens]	cell organization and biogenesis	cytosol;nucleus;other cell component	nucleic acid binding activity;other molecular function	H2BC3	2.298	0.00213151
P06899	Histone H2B type 1-J [OS=Homo sapiens]	cell organization and biogenesis;stress response;other biological processes	non-structural extracellular;cytosol;nucleus;other cell component	nucleic acid binding activity;other molecular function	H2BC11	2.298	0.00213151
P23527	Histone H2B type 1-O [OS=Homo sapiens]	cell organization and biogenesis	cytosol;nucleus;other cell component	nucleic acid binding activity;other molecular function	H2BC17	2.298	0.00213151
Q15050	Ribosome biogenesis regulatory protein homolog [OS=Homo sapiens]	cell cycle OR cell proliferation;cell organization and biogenesis;RNA metabolism OR transcription;other metabolic processes;transport;developmental processes;other biological processes	ER/Golgi;nucleus;other cell component	nucleic acid binding activity	RRS1	2.257	0.00779658
Q15427	Splicing factor 3B subunit 4 [OS=Homo sapiens]	RNA metabolism OR transcription;other metabolic processes;other biological processes	nucleus	other molecular function	SF3B4	2.255	0.00400408
Q9UDY4	DnaJ homolog subfamily B member 4 [OS=Homo sapiens]	stress response;other biological processes	plasma membrane;other membranes;cytosol;nucleus	other molecular function	DNAJB4	2.255	0.0107127
Q9BTD8	RNA-binding protein 42 [OS=Homo sapiens]	other biological processes	nucleus;other cell component		RBM42	2.242	0.00282764
Q13435	Splicing factor 3B subunit 2 [OS=Homo sapiens]	RNA metabolism OR transcription;other metabolic processes	nucleus		SF3B2	2.238	0.000158729
Q9Q8Q1	Probable metalloendopeptidase G1-type OS=Myxoma virus (strain Lausanne) OX=31530 GN=m045L PE=3 SV=1	other biological processes		other molecular function		2.237	0.118352
Q9NUK0	Muscleblind-like protein 3 [OS=Homo sapiens]	RNA metabolism OR transcription;other metabolic processes;other biological processes	nucleus;other cell component	other molecular function	MBNL3	2.232	0.00341414
Q9UPQ3	Arf-GAP with GTPase, ANK repeat and PH domain-containing protein 1 [OS=Homo sapiens]	transport	nucleus;other cell component	enzyme regulator activity;other molecular function	AGAP1	2.229	0.137164
O60341	Lysine-specific histone demethylase 1A [OS=Homo sapiens]	cell organization and biogenesis;protein metabolism;RNA metabolism OR transcription;other metabolic processes;developmental processes;other biological processes	nucleus;other cell component	nucleic acid binding activity;other molecular function	KDM1A	2.227	0.0012083
P84243	Histone H3.3 [OS=Homo sapiens]	cell cycle OR cell proliferation;cell organization and biogenesis;developmental processes;other biological processes	non-structural extracellular;nucleus;other cell component	nucleic acid binding activity;other molecular function	H3-3A; H3-3B	2.226	0.00415649
Q9Y2X3	Nucleolar protein 58 [OS=Homo sapiens]	RNA metabolism OR transcription;other metabolic processes;other biological processes	cytosol;nucleus;other cell component	nucleic acid binding activity;other molecular function	NOP58	2.224	0.000171665
P19105	Myosin regulatory light chain 12A [OS=Homo sapiens]		cytosol;cytoskeleton;other cell component	cytoskeletal activity;other molecular function	MYL12A	2.213	0.000287908
Q8TDN6	Ribosome biogenesis protein BRX1 homolog [OS=Homo sapiens]	cell organization and biogenesis;RNA metabolism OR transcription;other metabolic processes	nucleus;other cell component	nucleic acid binding activity	BRIX1	2.213	0.0011521
Q06265	Exosome complex component RRP45 [OS=Homo sapiens]	RNA metabolism OR transcription;other metabolic processes;other biological processes	cytosol;nucleus;other cytoplasmic organelle;other cell component	nucleic acid binding activity;other molecular function	EXOSC9	2.204	0.00590338
Q9NY61	Protein AATF [OS=Homo sapiens]	cell adhesion;stress response;developmental processes;other biological processes	ER/Golgi;nucleus;other cell component	cytoskeletal activity;other molecular function	AATF	2.196	0.000426226
Q9H7B2	Ribosome production factor 2 homolog [OS=Homo sapiens]	cell organization and biogenesis;RNA metabolism OR transcription;other metabolic processes;other biological processes	nucleus;other cell component	nucleic acid binding activity	RPF2	2.196	0.00335798
O14950	Myosin regulatory light chain 12B [OS=Homo sapiens]	other biological processes	cytosol;cytoskeleton;other cell component	cytoskeletal activity;other molecular function	MYL12B	2.192	0.00035567
P31943	Heterogeneous nuclear ribonucleoprotein H [OS=Homo sapiens]	RNA metabolism OR transcription;other metabolic processes;other biological processes	cytosol;nucleus;other cell component	nucleic acid binding activity;other molecular function	HNRNPH1	2.19	5.30427e-05
P98179	RNA-binding protein 3 [OS=Homo sapiens]	RNA metabolism OR transcription;other metabolic processes;other biological processes	nucleus;other cell component	translation activity	RBM3	2.185	0.00067944
Q6P1J9	Parafibromin [OS=Homo sapiens]	cell-cell signaling;cell cycle OR cell proliferation;cell organization and biogenesis;protein metabolism;RNA metabolism OR transcription;other metabolic processes;developmental processes;signal transduction;other biological processes	cytosol;nucleus	other molecular function	CDC73	2.181	0.00131569
Q92979	Ribosomal RNA small subunit methyltransferase NEP1 [OS=Homo sapiens]	cell organization and biogenesis;RNA metabolism OR transcription;other metabolic processes;developmental processes;other biological processes	nucleus;other cell component	nucleic acid binding activity;other molecular function	EMG1	2.175	0.00876042
Q96SI9	Spermatid perinuclear RNA-binding protein [OS=Homo sapiens]	other biological processes	cytoskeleton;nucleus;other cell component	cytoskeletal activity;nucleic acid binding activity	STRBP	2.174	0.000673835
P98175	RNA-binding protein 10 [OS=Homo sapiens]	RNA metabolism OR transcription;other metabolic processes;other biological processes	nucleus;other cell component	nucleic acid binding activity;other molecular function	RBM10	2.174	0.00510701
Q5VT52	Regulation of nuclear pre-mRNA domain-containing protein 2 [OS=Homo sapiens]	RNA metabolism OR transcription;other metabolic processes	nucleus	other molecular function	RPRD2	2.174	0.0121547
Q9UPQ0	LIM and calponin homology domains-containing protein 1 [OS=Homo sapiens]	cell organization and biogenesis;other biological processes	cytoskeleton;other cell component	cytoskeletal activity;other molecular function	LIMCH1	2.17	0.14975
Q16630	Cleavage and polyadenylation specificity factor subunit 6 [OS=Homo sapiens]	cell organization and biogenesis;RNA metabolism OR transcription;other metabolic processes;other biological processes	nucleus;other cell component	translation activity;nucleic acid binding activity;other molecular function	CPSF6	2.167	0.00107819
Q8N3U4	Cohesin subunit SA-2 [OS=Homo sapiens]	cell cycle OR cell proliferation;cell organization and biogenesis;other biological processes	cytosol;cytoskeleton;nucleus;other cell component	other molecular function	STAG2	2.164	0.00676628
P26368	Splicing factor U2AF 65 kDa subunit [OS=Homo sapiens]	RNA metabolism OR transcription;other metabolic processes;other biological processes	nucleus	nucleic acid binding activity;other molecular function	U2AF2	2.159	0.000654695
O60216	Double-strand-break repair protein rad21 homolog [OS=Homo sapiens]	cell cycle OR cell proliferation;cell organization and biogenesis;DNA metabolism;other metabolic processes;stress response;other biological processes	cytosol;cytoskeleton;nucleus;other cell component	nucleic acid binding activity;other molecular function	RAD21	2.158	0.0100096
Q9BYE7	Polycomb group RING finger protein 6 [OS=Homo sapiens]	protein metabolism;other metabolic processes;other biological processes	nucleus	other molecular function	PCGF6	2.158	0.148862
P62318	Small nuclear ribonucleoprotein Sm D3 [OS=Homo sapiens]	cell organization and biogenesis;protein metabolism;RNA metabolism OR transcription;other metabolic processes	cytosol;nucleus;other cell component	nucleic acid binding activity;other molecular function	SNRPD3	2.15	0.000575931
Q9UKV3	Apoptotic chromatin condensation inducer in the nucleus [OS=Homo sapiens]	cell organization and biogenesis;RNA metabolism OR transcription;other metabolic processes;developmental processes;other biological processes	plasma membrane;other membranes;cytosol;nucleus;other cell component	nucleic acid binding activity;other molecular function	ACIN1	2.149	0.00255634
Q7Z406	Myosin-14 [OS=Homo sapiens]	cell organization and biogenesis;other biological processes	cytosol;cytoskeleton;other cell component	cytoskeletal activity;other molecular function	MYH14	2.148	0.000804905
Q15459	Splicing factor 3A subunit 1 [OS=Homo sapiens]	cell organization and biogenesis;RNA metabolism OR transcription;other metabolic processes	nucleus	nucleic acid binding activity	SF3A1	2.14	0.00067944
P61513	60S ribosomal protein L37a [OS=Homo sapiens]	protein metabolism;other metabolic processes	cytosol;translational apparatus;other cell component	other molecular function	RPL37A	2.138	0.00141463
P07199	Major centromere autoantigen B [OS=Homo sapiens]		nucleus;other cell component	nucleic acid binding activity;other molecular function	CENPB	2.137	0.176026
Q9NVP1	ATP-dependent RNA helicase DDX18 [OS=Homo sapiens]	RNA metabolism OR transcription;other metabolic processes	nucleus;other cell component	other molecular function	DDX18	2.124	0.00101881
P14649	Myosin light chain 6B [OS=Homo sapiens]	other biological processes	cytosol;cytoskeleton	cytoskeletal activity;other molecular function	MYL6B	2.123	0.000564682
Q8TED0	U3 small nucleolar RNA-associated protein 15 homolog [OS=Homo sapiens]	RNA metabolism OR transcription;other metabolic processes;other biological processes	ER/Golgi;nucleus;other cell component		UTP15	2.119	0.179362
Q15024	Exosome complex component RRP42 [OS=Homo sapiens]	RNA metabolism OR transcription;other metabolic processes	cytosol;nucleus;other cytoplasmic organelle;other cell component	nucleic acid binding activity;other molecular function	EXOSC7	2.109	0.00759133
Q8TF68	Zinc finger protein 384 [OS=Homo sapiens]	other biological processes	nucleus	nucleic acid binding activity;other molecular function	ZNF384	2.107	0.209409
P24844	Myosin regulatory light polypeptide 9 [OS=Homo sapiens]	cell organization and biogenesis;other biological processes	cytosol;cytoskeleton;other cell component	cytoskeletal activity;other molecular function	MYL9	2.092	0.00131569
Q13123	Protein Red [OS=Homo sapiens]	cell cycle OR cell proliferation;RNA metabolism OR transcription;other metabolic processes;signal transduction;other biological processes	cytoskeleton;nucleus;other cell component	other molecular function	IK	2.089	0.0118914
Q9Q8Q3	M43L OS=Myxoma virus (strain Lausanne) OX=31530 GN=m043L PE=3 SV=1			other molecular function	m043L	2.085	0.0286212
Q00839	Heterogeneous nuclear ribonucleoprotein U [OS=Homo sapiens]	cell cycle OR cell proliferation;cell organization and biogenesis;RNA metabolism OR transcription;other metabolic processes;transport;developmental processes;other biological processes	cytosol;cytoskeleton;nucleus;other cell component	cytoskeletal activity;nucleic acid binding activity;other molecular function	HNRNPU	2.083	0.000193626
O00567	Nucleolar protein 56 [OS=Homo sapiens]	RNA metabolism OR transcription;other metabolic processes	nucleus;other cell component	nucleic acid binding activity;other molecular function	NOP56	2.083	0.00131569
O94906	Pre-mRNA-processing factor 6 [OS=Homo sapiens]	cell organization and biogenesis;RNA metabolism OR transcription;other metabolic processes;other biological processes	nucleus	nucleic acid binding activity;other molecular function	PRPF6	2.077	0.00137918
Q5RKV6	Exosome complex component MTR3 [OS=Homo sapiens]	DNA metabolism;RNA metabolism OR transcription;other metabolic processes;developmental processes;other biological processes	cytosol;nucleus;other cytoplasmic organelle;other cell component		EXOSC6	2.075	0.00260945
Q07955	Serine/arginine-rich splicing factor 1 [OS=Homo sapiens]	cell organization and biogenesis;RNA metabolism OR transcription;other metabolic processes;transport;other biological processes	nucleus;other cell component	nucleic acid binding activity;other molecular function	SRSF1	2.073	0.00157314
Q8WXF1	Paraspeckle component 1 [OS=Homo sapiens]	stress response;other biological processes	nucleus;other cell component		PSPC1	2.064	0.00126962
A6NHQ2	rRNA/tRNA 2'-O-methyltransferase fibrillarin-like protein 1 [OS=Homo sapiens]	protein metabolism;RNA metabolism OR transcription;other metabolic processes;developmental processes	nucleus;other cell component	nucleic acid binding activity;other molecular function	FBLL1	2.062	0.0177567
O43823	A-kinase anchor protein 8 [OS=Homo sapiens]	cell cycle OR cell proliferation;cell organization and biogenesis;stress response;transport;signal transduction;other biological processes	mitochondrion;ER/Golgi;nucleus;other cell component	nucleic acid binding activity;other molecular function	AKAP8	2.062	0.0636256
P17844	Probable ATP-dependent RNA helicase DDX5 [OS=Homo sapiens]	RNA metabolism OR transcription;other metabolic processes;signal transduction;other biological processes	cytosol;nucleus;other cell component	nucleic acid binding activity;other molecular function	DDX5	2.06	0.000253006
Q5BKZ1	DBIRD complex subunit ZNF326 [OS=Homo sapiens]	RNA metabolism OR transcription;other metabolic processes;other biological processes	nucleus;other cell component	nucleic acid binding activity;other molecular function	ZNF326	2.06	0.0194057
Q6UN15	Pre-mRNA 3'-end-processing factor FIP1 [OS=Homo sapiens]	RNA metabolism OR transcription;other metabolic processes	cytosol;nucleus		FIP1L1	2.059	0.016951
Q6P2Q9	Pre-mRNA-processing-splicing factor 8 [OS=Homo sapiens]	cell organization and biogenesis;RNA metabolism OR transcription;other metabolic processes;other biological processes	nucleus	nucleic acid binding activity;other molecular function	PRPF8	2.057	0.00208417
P22087	rRNA 2'-O-methyltransferase fibrillarin [OS=Homo sapiens]	protein metabolism;RNA metabolism OR transcription;other metabolic processes;other biological processes	nucleus;other cell component	other molecular function	FBL	2.056	0.00200441
Q9NV31	U3 small nucleolar ribonucleoprotein protein IMP3 [OS=Homo sapiens]	RNA metabolism OR transcription;other metabolic processes	nucleus;other cell component	nucleic acid binding activity	IMP3	2.053	0.221518
Q9UKL0	REST corepressor 1 [OS=Homo sapiens]	cell organization and biogenesis;protein metabolism;other metabolic processes;developmental processes;other biological processes	nucleus;other cell component	other molecular function	RCOR1	2.051	0.0211597
B2CWF3	M046 OS=Myxoma virus OX=10273 GN=m046L PE=3 SV=1	cell organization and biogenesis;other biological processes	other membranes;other cell component		m046L	2.048	0.150379
P47813	Eukaryotic translation initiation factor 1A, X-chromosomal [OS=Homo sapiens]	protein metabolism;other metabolic processes	cytosol;other cell component	nucleic acid binding activity	EIF1AX	2.044	0.0718575
Q96EP5	DAZ-associated protein 1 [OS=Homo sapiens]	cell cycle OR cell proliferation;developmental processes;other biological processes	cytosol;nucleus;other cell component	nucleic acid binding activity	DAZAP1	2.042	0.00201583
B2CWP9	M142 OS=Myxoma virus OX=10273 GN=m142R PE=4 SV=1			kinase activity;other molecular function	m142R	2.041	0.0117712
Q14683	Structural maintenance of chromosomes protein 1A [OS=Homo sapiens]	cell cycle OR cell proliferation;cell organization and biogenesis;DNA metabolism;other metabolic processes;stress response;other biological processes	cytosol;cytoskeleton;nucleus;other cell component	nucleic acid binding activity;other molecular function	SMC1A	2.037	0.00158534
Q13247	Serine/arginine-rich splicing factor 6 [OS=Homo sapiens]	cell organization and biogenesis;RNA metabolism OR transcription;other metabolic processes;other biological processes	nucleus	nucleic acid binding activity	SRSF6	2.034	0.00231645
Q8TAQ2	SWI/SNF complex subunit SMARCC2 [OS=Homo sapiens]	cell organization and biogenesis;developmental processes;other biological processes	nucleus;other cell component	other molecular function	SMARCC2	2.033	0.000349796
Q96T37	RNA-binding protein 15 [OS=Homo sapiens]	cell organization and biogenesis;RNA metabolism OR transcription;other metabolic processes;developmental processes;signal transduction;other biological processes	other membranes;nucleus;other cell component	nucleic acid binding activity	RBM15	2.031	0.0157427
O43172	U4/U6 small nuclear ribonucleoprotein Prp4 [OS=Homo sapiens]	RNA metabolism OR transcription;other metabolic processes	nucleus	nucleic acid binding activity	PRPF4	2.025	0.00177891
O94776	Metastasis-associated protein MTA2 [OS=Homo sapiens]	cell organization and biogenesis;protein metabolism;DNA metabolism;other metabolic processes;other biological processes	nucleus;other cell component	nucleic acid binding activity;other molecular function	MTA2	2.022	0.00173811
Q15059	Bromodomain-containing protein 3 [OS=Homo sapiens]	cell organization and biogenesis;other biological processes	nucleus;other cell component	other molecular function	BRD3	2.021	0.00463903
Q8IY37	Probable ATP-dependent RNA helicase DHX37 [OS=Homo sapiens]	cell organization and biogenesis;RNA metabolism OR transcription;other metabolic processes;developmental processes;other biological processes	other membranes;nucleus;other cell component	nucleic acid binding activity;other molecular function	DHX37	2.018	0.0187171
Q8NI36	WD repeat-containing protein 36 [OS=Homo sapiens]	RNA metabolism OR transcription;other metabolic processes;other biological processes	nucleus;other cell component		WDR36	2.012	0.040283
Q6PD62	RNA polymerase-associated protein CTR9 homolog [OS=Homo sapiens]	cell-cell signaling;protein metabolism;RNA metabolism OR transcription;other metabolic processes;developmental processes;signal transduction;other biological processes	nucleus;other cell component	other molecular function	CTR9	2.007	0.00441145
Q9BWJ5	Splicing factor 3B subunit 5 [OS=Homo sapiens]	protein metabolism;RNA metabolism OR transcription;other metabolic processes;other biological processes	nucleus	nucleic acid binding activity;other molecular function	SF3B5	2.006	0.0146043
O43395	U4/U6 small nuclear ribonucleoprotein Prp3 [OS=Homo sapiens]	cell organization and biogenesis;RNA metabolism OR transcription;other metabolic processes	cytosol;nucleus	other molecular function	PRPF3	2.002	0.00456898
P09234	U1 small nuclear ribonucleoprotein C [OS=Homo sapiens]	cell organization and biogenesis;RNA metabolism OR transcription;other metabolic processes	nucleus	nucleic acid binding activity;other molecular function	SNRPC	2.002	0.00676628
Q8N6T7	NAD-dependent protein deacetylase sirtuin-6 [OS=Homo sapiens]	cell organization and biogenesis;protein metabolism;DNA metabolism;other metabolic processes;stress response;other biological processes	nucleus;other cell component	other molecular function	SIRT6	2.002	0.262748
Q9UH17	DNA dC->dU-editing enzyme APOBEC-3B [OS=Homo sapiens]	DNA metabolism;RNA metabolism OR transcription;other metabolic processes;stress response;other biological processes	nucleus;other cell component	other molecular function	APOBEC3B	2.001	0.241549
Q9NPF2	Carbohydrate sulfotransferase 11 [OS=Homo sapiens]	protein metabolism;other metabolic processes;developmental processes;other biological processes	other membranes;ER/Golgi	other molecular function	CHST11	0.498	0.0877184
Q9H9F9	Actin-related protein 5 [OS=Homo sapiens]	cell organization and biogenesis;DNA metabolism;other metabolic processes;stress response;other biological processes	nucleus;other cell component		ACTR5	0.496	0.116596
P13674	Prolyl 4-hydroxylase subunit alpha-1 [OS=Homo sapiens]	cell organization and biogenesis;protein metabolism;other metabolic processes	mitochondrion;ER/Golgi;other cell component	other molecular function	P4HA1	0.495	0.0673675
Q9BV57	1,2-dihydroxy-3-keto-5-methylthiopentene dioxygenase [OS=Homo sapiens]	other metabolic processes	plasma membrane;other membranes;cytosol;nucleus;other cell component	other molecular function	ADI1	0.494	0.00287813
P61769	Beta-2-microglobulin [OS=Homo sapiens]	cell organization and biogenesis;protein metabolism;other metabolic processes;stress response;transport;developmental processes;other biological processes	non-structural extracellular;plasma membrane;other membranes;cytosol;ER/Golgi;other cytoplasmic organelle;other cell component	other molecular function	B2M	0.494	0.00531327
Q9BYM8	RanBP-type and C3HC4-type zinc finger-containing protein 1 [OS=Homo sapiens]	protein metabolism;other metabolic processes;stress response;signal transduction;other biological processes	cytosol;other cell component	other molecular function	RBCK1	0.494	0.105164
P17066	Heat shock 70 kDa protein 6 [OS=Homo sapiens]	stress response;transport;other biological processes	non-structural extracellular;plasma membrane;other membranes;cytosol;cytoskeleton;nucleus;other cell component	other molecular function	HSPA6	0.494	0.223006
P54760	Ephrin type-B receptor 4 [OS=Homo sapiens]	cell adhesion;cell organization and biogenesis;protein metabolism;other metabolic processes;developmental processes;signal transduction;other biological processes	non-structural extracellular;plasma membrane;other membranes;cytosol;other cell component	kinase activity;other molecular function	EPHB4	0.493	0.213895
Q8WVX9	Fatty acyl-CoA reductase 1 [OS=Homo sapiens]	other metabolic processes	other membranes;other cytoplasmic organelle;other cell component	other molecular function	FAR1	0.486	0.0302123
P11388	DNA topoisomerase 2-alpha [OS=Homo sapiens]	cell cycle OR cell proliferation;cell organization and biogenesis;DNA metabolism;other metabolic processes;stress response;developmental processes;other biological processes	nucleus;other cell component	nucleic acid binding activity;other molecular function	TOP2A	0.485	0.00302963
O15391	Transcription factor YY2 [OS=Homo sapiens]	other biological processes	nucleus;other cell component	nucleic acid binding activity;other molecular function	YY2	0.484	0.125283
Q7Z7K6	Centromere protein V [OS=Homo sapiens]	cell cycle OR cell proliferation;cell organization and biogenesis;other biological processes	other membranes;cytosol;cytoskeleton;nucleus;other cell component	other molecular function	CENPV	0.484	0.292706
P16989	Y-box-binding protein 3 [OS=Homo sapiens]	stress response;developmental processes;other biological processes	cytosol;nucleus;other cell component	nucleic acid binding activity;other molecular function	YBX3	0.483	0.00431986
P98082	Disabled homolog 2 [OS=Homo sapiens]	cell-cell signaling;cell organization and biogenesis;transport;signal transduction;other biological processes	plasma membrane;other membranes;cytosol;nucleus;other cytoplasmic organelle;other cell component	signal transduction activity or receptor binding;other molecular function	DAB2	0.483	0.0732205
P54278	Mismatch repair endonuclease PMS2 [OS=Homo sapiens]	DNA metabolism;other metabolic processes;stress response;developmental processes;other biological processes	plasma membrane;other membranes;cytosol;nucleus;other cell component	nucleic acid binding activity;other molecular function	PMS2	0.483	0.269843
Q9C0C9	(E3-independent) E2 ubiquitin-conjugating enzyme [OS=Homo sapiens]	protein metabolism;other metabolic processes;transport;other biological processes	cytosol;nucleus;other cell component	enzyme regulator activity;other molecular function	UBE2O	0.482	0.00327036
Q96BJ8	Engulfment and cell motility protein 3 [OS=Homo sapiens]	cell organization and biogenesis;transport;other biological processes	other cell component	other molecular function	ELMO3	0.482	0.0455087
P01034	Cystatin-C [OS=Homo sapiens]	cell organization and biogenesis;stress response;other biological processes	non-structural extracellular;plasma membrane;other membranes;ER/Golgi;other cell component	enzyme regulator activity;other molecular function	CST3	0.481	0.00235953
Q8IWV8	E3 ubiquitin-protein ligase UBR2 [OS=Homo sapiens]	cell cycle OR cell proliferation;cell organization and biogenesis;protein metabolism;DNA metabolism;other metabolic processes;other biological processes	cytosol;nucleus;other cell component	other molecular function	UBR2	0.481	0.0680723
Q9UHD9	Ubiquilin-2 [OS=Homo sapiens]	cell organization and biogenesis;protein metabolism;other metabolic processes;stress response;other biological processes	plasma membrane;other membranes;cytosol;nucleus;other cytoplasmic organelle;other cell component	other molecular function	UBQLN2	0.48	0.0183546
P04181	Ornithine aminotransferase, mitochondrial [OS=Homo sapiens]	other metabolic processes;other biological processes	mitochondrion;nucleus;other cell component	other molecular function	OAT	0.479	0.00201346
Q96L93	Kinesin-like protein KIF16B [OS=Homo sapiens]	other metabolic processes;transport;developmental processes;signal transduction;other biological processes	other membranes;cytosol;cytoskeleton;other cytoplasmic organelle;other cell component	cytoskeletal activity;other molecular function	KIF16B	0.478	0.283561
P30825	High affinity cationic amino acid transporter 1 [OS=Homo sapiens]	transport;other biological processes	plasma membrane;other membranes;other cell component	transporter activity	SLC7A1	0.476	0.00286662
Q8WTV0	Scavenger receptor class B member 1 [OS=Homo sapiens]	cell cycle OR cell proliferation;cell organization and biogenesis;other metabolic processes;stress response;transport;signal transduction;other biological processes	plasma membrane;other membranes;other cytoplasmic organelle;other cell component	transporter activity;other molecular function	SCARB1	0.476	0.0296513
Q8N5J2	Ubiquitin carboxyl-terminal hydrolase MINDY-1 [OS=Homo sapiens]	protein metabolism;other metabolic processes	nucleus	other molecular function	MINDY1	0.476	0.0690114
P52732	Kinesin-like protein KIF11 [OS=Homo sapiens]	cell cycle OR cell proliferation;cell organization and biogenesis;other biological processes	cytosol;cytoskeleton;nucleus;other cell component	cytoskeletal activity;other molecular function	KIF11	0.473	0.155014
Q9BRK5	45 kDa calcium-binding protein [OS=Homo sapiens]	cell organization and biogenesis;transport;developmental processes;other biological processes	plasma membrane;other membranes;ER/Golgi;other cytoplasmic organelle;other cell component	other molecular function	SDF4	0.472	0.00979416
P25490	Transcriptional repressor protein YY1 [OS=Homo sapiens]	cell organization and biogenesis;DNA metabolism;other metabolic processes;stress response;developmental processes;other biological processes	nucleus;other cell component	nucleic acid binding activity;other molecular function	YY1	0.472	0.0737204
P20823	Hepatocyte nuclear factor 1-alpha [OS=Homo sapiens]	cell-cell signaling;transport;developmental processes;other biological processes	nucleus;other cell component	nucleic acid binding activity;other molecular function	HNF1A	0.471	0.137164
Q16656	Nuclear respiratory factor 1 [OS=Homo sapiens]	other biological processes	cytosol;nucleus	nucleic acid binding activity;other molecular function	NRF1	0.468	0.137809
P26358	DNA (cytosine-5)-methyltransferase 1 [OS=Homo sapiens]	cell organization and biogenesis;DNA metabolism;other metabolic processes;developmental processes;signal transduction;other biological processes	nucleus;other cell component	nucleic acid binding activity;other molecular function	DNMT1	0.466	0.000895281
Q9NV92	NEDD4 family-interacting protein 2 [OS=Homo sapiens]	protein metabolism;other metabolic processes;transport;other biological processes	other membranes;mitochondrion;ER/Golgi;other cytoplasmic organelle;other cell component	other molecular function	NDFIP2	0.466	0.0726258
Q9NX18	Succinate dehydrogenase assembly factor 2, mitochondrial [OS=Homo sapiens]	cell organization and biogenesis;protein metabolism;other metabolic processes;other biological processes	cytosol;mitochondrion;nucleus		SDHAF2	0.465	0.0356805
Q9BZG8	2-(3-amino-3-carboxypropyl)histidine synthase subunit 1 [OS=Homo sapiens]	protein metabolism;other metabolic processes	cytosol;nucleus;other cell component	other molecular function	DPH1	0.465	0.253909
P07602	Prosaposin [OS=Homo sapiens]	other metabolic processes;transport;developmental processes;signal transduction;other biological processes	non-structural extracellular;plasma membrane;other membranes;other cytoplasmic organelle;other cell component	enzyme regulator activity;other molecular function	PSAP	0.464	0.00185099
Q9NUW8	Tyrosyl-DNA phosphodiesterase 1 [OS=Homo sapiens]	DNA metabolism;other metabolic processes;stress response	plasma membrane;other membranes;nucleus;other cell component	nucleic acid binding activity;other molecular function	TDP1	0.463	0.252256
Q99808	Equilibrative nucleoside transporter 1 [OS=Homo sapiens]	cell-cell signaling;other metabolic processes;stress response;transport;signal transduction;other biological processes	plasma membrane;other membranes;other cell component	transporter activity	SLC29A1	0.462	0.00988758
Q15582	Transforming growth factor-beta-induced protein ig-h3 [OS=Homo sapiens]	cell adhesion;cell cycle OR cell proliferation;cell organization and biogenesis;developmental processes;other biological processes	non-structural extracellular;extracellular matrix;plasma membrane;other membranes;ER/Golgi	signal transduction activity or receptor binding;extracellular structural activity;other molecular function	TGFBI	0.462	0.0468061
Q9UJC3	Protein Hook homolog 1 [OS=Homo sapiens]	cell organization and biogenesis;transport;other biological processes	cytosol;cytoskeleton;other cell component	cytoskeletal activity;other molecular function	HOOK1	0.461	0.0101539
Q96MM3	Zinc finger protein 42 homolog [OS=Homo sapiens]	cell cycle OR cell proliferation;developmental processes;other biological processes	nucleus;other cell component	nucleic acid binding activity;other molecular function	ZFP42	0.46	0.15141
Q01650	Large neutral amino acids transporter small subunit 1 [OS=Homo sapiens]	transport;other biological processes	plasma membrane;other membranes;cytosol;other cytoplasmic organelle;other cell component	transporter activity;other molecular function	SLC7A5	0.458	0.00185099
P13498	Cytochrome b-245 light chain [OS=Homo sapiens]	cell organization and biogenesis;other metabolic processes;stress response;other biological processes	plasma membrane;other membranes;cytoskeleton;ER/Golgi;nucleus;other cytoplasmic organelle;other cell component	other molecular function	CYBA	0.458	0.0184217
Q9H0U9	Testis-specific Y-encoded-like protein 1 [OS=Homo sapiens]	cell organization and biogenesis	nucleus;other cell component	other molecular function	TSPYL1	0.456	0.224344
Q8IZW8	Tensin-4 [OS=Homo sapiens]	other biological processes	cytosol;cytoskeleton;other cell component	cytoskeletal activity	TNS4	0.455	0.000874201
P08195	4F2 cell-surface antigen heavy chain [OS=Homo sapiens]	other metabolic processes;transport;other biological processes	plasma membrane;other membranes;nucleus;other cytoplasmic organelle;other cell component	transporter activity;nucleic acid binding activity;other molecular function	SLC3A2	0.454	0.000204409
Q13029	PR domain zinc finger protein 2 [OS=Homo sapiens]	protein metabolism;other metabolic processes;other biological processes	ER/Golgi;nucleus	nucleic acid binding activity;other molecular function	PRDM2	0.454	0.156148
Q99595	Mitochondrial import inner membrane translocase subunit Tim17-A [OS=Homo sapiens]	cell organization and biogenesis;transport	other membranes;mitochondrion;nucleus	transporter activity	TIMM17A	0.453	0.0177567
Q06546	GA-binding protein alpha chain [OS=Homo sapiens]	developmental processes;other biological processes	nucleus;other cell component	nucleic acid binding activity;other molecular function	GABPA	0.453	0.0254651
Q9H0X4	Protein FAM234A [OS=Homo sapiens]		other membranes;other cell component		FAM234A	0.451	0.00703572
Q9Y287	Integral membrane protein 2B [OS=Homo sapiens]	developmental processes;other biological processes	non-structural extracellular;plasma membrane;other membranes;ER/Golgi;other cytoplasmic organelle;other cell component	other molecular function	ITM2B	0.451	0.0436089
P78325	Disintegrin and metalloproteinase domain-containing protein 8 [OS=Homo sapiens]	cell adhesion;cell organization and biogenesis;stress response;developmental processes;other biological processes	plasma membrane;other membranes;cytoskeleton;other cytoplasmic organelle;other cell component	other molecular function	ADAM8	0.449	0.211161
P11802	Cyclin-dependent kinase 4 [OS=Homo sapiens]	cell cycle OR cell proliferation;protein metabolism;other metabolic processes;signal transduction;other biological processes	other membranes;cytosol;nucleus;other cell component	enzyme regulator activity;kinase activity;other molecular function	CDK4	0.448	0.10726
O94916	Nuclear factor of activated T-cells 5 [OS=Homo sapiens]	RNA metabolism OR transcription;other metabolic processes;stress response;signal transduction;other biological processes	cytosol;nucleus;other cell component	nucleic acid binding activity;other molecular function	NFAT5	0.448	0.189571
Q9BZD4	Kinetochore protein Nuf2 [OS=Homo sapiens]	cell cycle OR cell proliferation;cell organization and biogenesis;signal transduction;other biological processes	cytosol;nucleus;other cell component	other molecular function	NUF2	0.447	0.0939562
Q8IXJ6	NAD-dependent protein deacetylase sirtuin-2 [OS=Homo sapiens]	cell cycle OR cell proliferation;cell organization and biogenesis;protein metabolism;other metabolic processes;stress response;developmental processes;signal transduction;other biological processes	plasma membrane;other membranes;cytosol;cytoskeleton;mitochondrion;nucleus;other cell component	other molecular function	SIRT2	0.445	0.103014
Q9Y508	E3 ubiquitin-protein ligase RNF114 [OS=Homo sapiens]	protein metabolism;other metabolic processes;other biological processes	plasma membrane;other membranes;cytosol;nucleus	other molecular function	RNF114	0.443	0.00979416
Q15800	Methylsterol monooxygenase 1 [OS=Homo sapiens]	other metabolic processes	plasma membrane;other membranes;ER/Golgi	other molecular function	MSMO1	0.441	0.0272936
Q9Y653	Adhesion G-protein coupled receptor G1 [OS=Homo sapiens]	cell adhesion;cell-cell signaling;other metabolic processes;developmental processes;signal transduction;other biological processes	plasma membrane;other membranes;other cell component	other molecular function	ADGRG1	0.441	0.0278477
P51956	Serine/threonine-protein kinase Nek3 [OS=Homo sapiens]	cell cycle OR cell proliferation;cell organization and biogenesis;protein metabolism;other metabolic processes;developmental processes;other biological processes	nucleus;other cell component	kinase activity;other molecular function	NEK3	0.441	0.0967054
Q9Y5X3	Sorting nexin-5 [OS=Homo sapiens]	protein metabolism;other metabolic processes;transport;other biological processes	plasma membrane;other membranes;cytosol;other cytoplasmic organelle;other cell component	signal transduction activity or receptor binding;cytoskeletal activity;other molecular function	SNX5	0.44	0.000479973
Q8NFA2	NADPH oxidase organizer 1 [OS=Homo sapiens]	cell organization and biogenesis;other metabolic processes;other biological processes	plasma membrane;other membranes;other cell component	enzyme regulator activity;other molecular function	NOXO1	0.44	0.200765
Q96PZ2	Serine protease FAM111A [OS=Homo sapiens]	protein metabolism;DNA metabolism;other metabolic processes;stress response;other biological processes	nucleus;other cell component	nucleic acid binding activity;other molecular function	FAM111A	0.434	0.17415
Q9UK76	Jupiter microtubule associated homolog 1 [OS=Homo sapiens]		other membranes;nucleus;other cell component		JPT1	0.433	0.00043115
Q9Y2A9	N-acetyllactosaminide beta-1,3-N-acetylglucosaminyltransferase 3 [OS=Homo sapiens]	protein metabolism;other metabolic processes	plasma membrane;other membranes;ER/Golgi	other molecular function	B3GNT3	0.433	0.0177567
Q92817	Envoplakin [OS=Homo sapiens]	cell organization and biogenesis;protein metabolism;other metabolic processes;stress response;other biological processes	plasma membrane;other membranes;cytosol;cytoskeleton;other cell component	other molecular function	EVPL	0.431	0.0675436
Q8TDB6	E3 ubiquitin-protein ligase DTX3L [OS=Homo sapiens]	cell organization and biogenesis;protein metabolism;DNA metabolism;other metabolic processes;stress response;transport;signal transduction;other biological processes	other membranes;cytosol;nucleus;other cytoplasmic organelle;other cell component	enzyme regulator activity;other molecular function	DTX3L	0.426	0.0296513
Q9H999	Pantothenate kinase 3 [OS=Homo sapiens]	other metabolic processes	cytosol;nucleus	kinase activity;other molecular function	PANK3	0.425	0.0219176
Q9H0H5	Rac GTPase-activating protein 1 [OS=Homo sapiens]	cell cycle OR cell proliferation;cell organization and biogenesis;transport;developmental processes;signal transduction;other biological processes	plasma membrane;other membranes;cytosol;cytoskeleton;nucleus;other cell component	enzyme regulator activity;cytoskeletal activity;other molecular function	RACGAP1	0.424	0.140449
Q13049	E3 ubiquitin-protein ligase TRIM32 [OS=Homo sapiens]	cell organization and biogenesis;protein metabolism;other metabolic processes;stress response;developmental processes;other biological processes	cytosol;cytoskeleton;nucleus;other cell component	cytoskeletal activity;nucleic acid binding activity;other molecular function	TRIM32	0.423	0.144394
P32519	ETS-related transcription factor Elf-1 [OS=Homo sapiens]	other biological processes	nucleus;other cell component	nucleic acid binding activity;other molecular function	ELF1	0.422	0.0113576
Q86UW9	Probable E3 ubiquitin-protein ligase DTX2 [OS=Homo sapiens]	protein metabolism;other metabolic processes;signal transduction	other membranes;nucleus;other cell component	other molecular function	DTX2	0.42	0.01755
Q9P2B4	CTTNBP2 N-terminal-like protein [OS=Homo sapiens]	protein metabolism;other metabolic processes;other biological processes	cytoskeleton;other cell component	other molecular function	CTTNBP2NL	0.419	0.13678
P25311	Zinc-alpha-2-glycoprotein [OS=Homo sapiens]	cell adhesion;RNA metabolism OR transcription;other metabolic processes;transport;other biological processes	non-structural extracellular;plasma membrane;other membranes	transporter activity;other molecular function	AZGP1	0.418	0.000120466
P56524	Histone deacetylase 4 [OS=Homo sapiens]	cell organization and biogenesis;protein metabolism;other metabolic processes;stress response;developmental processes;other biological processes	cytosol;nucleus;other cell component	nucleic acid binding activity;other molecular function	HDAC4	0.418	0.00298364
Q13952	Nuclear transcription factor Y subunit gamma [OS=Homo sapiens]	protein metabolism;other metabolic processes;other biological processes	nucleus;other cell component	nucleic acid binding activity;other molecular function	NFYC	0.417	0.0533418
Q9H2K8	Serine/threonine-protein kinase TAO3 [OS=Homo sapiens]	cell cycle OR cell proliferation;cell organization and biogenesis;protein metabolism;DNA metabolism;other metabolic processes;stress response;developmental processes;signal transduction;other biological processes	plasma membrane;other membranes;other cell component	enzyme regulator activity;kinase activity;other molecular function	TAOK3	0.412	0.00158632
P00533	Epidermal growth factor receptor [OS=Homo sapiens]	cell adhesion;cell organization and biogenesis;protein metabolism;other metabolic processes;stress response;developmental processes;signal transduction;other biological processes	non-structural extracellular;plasma membrane;other membranes;ER/Golgi;nucleus;other cytoplasmic organelle;other cell component	cytoskeletal activity;nucleic acid binding activity;kinase activity;other molecular function	EGFR	0.412	0.00600941
Q9Y240	C-type lectin domain family 11 member A [OS=Homo sapiens]	signal transduction;other biological processes	non-structural extracellular;other cell component	signal transduction activity or receptor binding;other molecular function	CLEC11A	0.41	0.000120846
P05204	Non-histone chromosomal protein HMG-17 [OS=Homo sapiens]	cell organization and biogenesis;stress response;other biological processes	non-structural extracellular;nucleus;other cell component	nucleic acid binding activity;other molecular function	HMGN2	0.41	0.0935279
O14777	Kinetochore protein NDC80 homolog [OS=Homo sapiens]	cell cycle OR cell proliferation;cell organization and biogenesis;signal transduction;other biological processes	cytosol;cytoskeleton;nucleus;other cell component	other molecular function	NDC80	0.409	0.103598
Q92876	Kallikrein-6 [OS=Homo sapiens]	protein metabolism;other metabolic processes;stress response;developmental processes;other biological processes	non-structural extracellular;plasma membrane;mitochondrion;ER/Golgi;nucleus;other cell component	other molecular function	KLK6	0.407	4.07411e-05
Q7Z4H7	HAUS augmin-like complex subunit 6 [OS=Homo sapiens]	cell cycle OR cell proliferation;cell organization and biogenesis;other biological processes	cytosol;cytoskeleton	cytoskeletal activity	HAUS6	0.404	0.116596
Q8IXQ6	Protein mono-ADP-ribosyltransferase PARP9 [OS=Homo sapiens]	protein metabolism;DNA metabolism;other metabolic processes;stress response;other biological processes	cytosol;mitochondrion;nucleus;other cell component	enzyme regulator activity;other molecular function	PARP9	0.4	0.066671
Q6DKI1	60S ribosomal protein L7-like 1 [OS=Homo sapiens]	RNA metabolism OR transcription;other metabolic processes;developmental processes	cytosol;translational apparatus;nucleus	other molecular function	RPL7L1	0.399	0.000232389
Q8N6R0	eEF1A lysine and N-terminal methyltransferase [OS=Homo sapiens]	other metabolic processes;other biological processes	mitochondrion;nucleus;other cell component	other molecular function	METTL13	0.399	0.0101482
Q96J94	Piwi-like protein 1 [OS=Homo sapiens]	cell cycle OR cell proliferation;cell organization and biogenesis;RNA metabolism OR transcription;other metabolic processes;other biological processes	nucleus;other cell component	nucleic acid binding activity;other molecular function	PIWIL1	0.397	0.00374123
P08243	Asparagine synthetase [glutamine-hydrolyzing] [OS=Homo sapiens]	other metabolic processes;stress response;other biological processes	cytosol	other molecular function	ASNS	0.395	4.27905e-06
P04626	Receptor tyrosine-protein kinase erbB-2 [OS=Homo sapiens]	cell organization and biogenesis;protein metabolism;other metabolic processes;stress response;developmental processes;signal transduction;other biological processes	plasma membrane;other membranes;cytosol;nucleus;other cytoplasmic organelle;other cell component	signal transduction activity or receptor binding;kinase activity;other molecular function	ERBB2	0.395	0.000735424
Q8NBJ4	Golgi membrane protein 1 [OS=Homo sapiens]	cell organization and biogenesis;other biological processes	plasma membrane;other membranes;ER/Golgi		GOLM1	0.394	0.000157675
Q8TD30	Alanine aminotransferase 2 [OS=Homo sapiens]	other metabolic processes	mitochondrion	other molecular function	GPT2	0.394	0.000714725
P02795	Metallothionein-2 [OS=Homo sapiens]	stress response;other biological processes	cytosol;nucleus;other cell component	other molecular function	MT2A	0.393	0.0048563
P18065	Insulin-like growth factor-binding protein 2 [OS=Homo sapiens]	signal transduction;other biological processes	non-structural extracellular;plasma membrane;other membranes;other cell component	signal transduction activity or receptor binding;other molecular function	IGFBP2	0.393	0.00631923
O76080	AN1-type zinc finger protein 5 [OS=Homo sapiens]	developmental processes;signal transduction;other biological processes	other cell component	nucleic acid binding activity;other molecular function	ZFAND5	0.393	0.0408709
Q63HN8	E3 ubiquitin-protein ligase RNF213 [OS=Homo sapiens]	cell organization and biogenesis;protein metabolism;other metabolic processes;stress response;developmental processes;other biological processes	cytosol;nucleus;other cell component	other molecular function	RNF213	0.392	0.00582079
Q9BU68	Proline-rich protein 15-like protein [OS=Homo sapiens]				PRR15L	0.39	0.0340535
O43286	Beta-1,4-galactosyltransferase 5 [OS=Homo sapiens]	cell organization and biogenesis;protein metabolism;other metabolic processes;developmental processes;other biological processes	other membranes;ER/Golgi	other molecular function	B4GALT5	0.389	0.0337983
P26006	Integrin alpha-3 [OS=Homo sapiens]	cell adhesion;cell organization and biogenesis;developmental processes;signal transduction;other biological processes	plasma membrane;other membranes;other cell component	signal transduction activity or receptor binding;other molecular function	ITGA3	0.383	0.00548585
Q14258	E3 ubiquitin/ISG15 ligase TRIM25 [OS=Homo sapiens]	protein metabolism;other metabolic processes;stress response;other biological processes	cytosol;nucleus;other cell component	signal transduction activity or receptor binding;other molecular function	TRIM25	0.382	1.56167e-06
Q15517	Corneodesmosin [OS=Homo sapiens]	cell adhesion;other biological processes	non-structural extracellular;plasma membrane;other membranes;other cell component	other molecular function	CDSN	0.379	0.0736687
Q9BZL1	Ubiquitin-like protein 5 [OS=Homo sapiens]	protein metabolism;RNA metabolism OR transcription;other metabolic processes	nucleus;other cell component	other molecular function	UBL5	0.373	0.000325215
Q16539	Mitogen-activated protein kinase 14 [OS=Homo sapiens]	protein metabolism;other metabolic processes;stress response;developmental processes;signal transduction;other biological processes	non-structural extracellular;cytosol;cytoskeleton;mitochondrion;nucleus;other cell component	kinase activity;other molecular function	MAPK14	0.37	0.000362573
Q15375	Ephrin type-A receptor 7 [OS=Homo sapiens]	cell organization and biogenesis;protein metabolism;other metabolic processes;developmental processes;signal transduction;other biological processes	plasma membrane;other membranes;other cell component	signal transduction activity or receptor binding;kinase activity;other molecular function	EPHA7	0.369	0.000356865
O00468	Agrin [OS=Homo sapiens]	cell-cell signaling;cell organization and biogenesis;developmental processes;signal transduction;other biological processes	non-structural extracellular;extracellular matrix;plasma membrane;other membranes;ER/Golgi;other cytoplasmic organelle;other cell component	cytoskeletal activity;other molecular function	AGRN	0.369	0.00135374
P10909	Clusterin [OS=Homo sapiens]	cell cycle OR cell proliferation;cell organization and biogenesis;protein metabolism;other metabolic processes;stress response;transport;developmental processes;signal transduction;other biological processes	non-structural extracellular;other membranes;cytosol;mitochondrion;ER/Golgi;nucleus;other cell component	signal transduction activity or receptor binding;cytoskeletal activity;other molecular function	CLU	0.368	0.0612172
Q96Q05	Trafficking protein particle complex subunit 9 [OS=Homo sapiens]	cell organization and biogenesis;transport;developmental processes;other biological processes	cytosol;ER/Golgi;other cytoplasmic organelle;other cell component		TRAPPC9	0.367	0.0611351
Q8N3R9	Protein PALS1 [OS=Homo sapiens]	cell organization and biogenesis;other metabolic processes;developmental processes;other biological processes	plasma membrane;other membranes;ER/Golgi;other cell component	other molecular function	PALS1	0.362	0.0551945
Q15853	Upstream stimulatory factor 2 [OS=Homo sapiens]	transport;other biological processes	nucleus;other cell component	nucleic acid binding activity;other molecular function	USF2	0.362	0.0579576
P48380	Transcription factor RFX3 [OS=Homo sapiens]	cell organization and biogenesis;RNA metabolism OR transcription;other metabolic processes;transport;developmental processes;other biological processes	non-structural extracellular;nucleus;other cell component	nucleic acid binding activity;other molecular function	RFX3	0.361	0.0239914
O14965	Aurora kinase A [OS=Homo sapiens]	cell cycle OR cell proliferation;cell organization and biogenesis;protein metabolism;other metabolic processes;stress response;developmental processes;other biological processes	cytosol;cytoskeleton;nucleus;other cell component	kinase activity;other molecular function	AURKA	0.36	0.0132127
P36402	Transcription factor 7 [OS=Homo sapiens]	cell-cell signaling;DNA metabolism;developmental processes;signal transduction;other biological processes	nucleus	nucleic acid binding activity;other molecular function	TCF7	0.359	0.00149567
P31350	Ribonucleoside-diphosphate reductase subunit M2 [OS=Homo sapiens]	cell organization and biogenesis;DNA metabolism;other metabolic processes;developmental processes;other biological processes	cytosol;nucleus	other molecular function	RRM2	0.356	2.74978e-06
Q5T1J5	Putative coiled-coil-helix-coiled-coil-helix domain-containing protein CHCHD2P9, mitochondrial [OS=Homo sapiens]	cell organization and biogenesis;other biological processes	mitochondrion;nucleus	nucleic acid binding activity	CHCHD2P9	0.352	0.00114872
Q9Y6H1	Coiled-coil-helix-coiled-coil-helix domain-containing protein 2 [OS=Homo sapiens]	cell organization and biogenesis;stress response;other biological processes	mitochondrion;nucleus	nucleic acid binding activity;other molecular function	CHCHD2	0.352	0.00114872
P37268	Squalene synthase [OS=Homo sapiens]	other metabolic processes	other membranes;ER/Golgi	other molecular function	FDFT1	0.351	7.04356e-07
P48436	Transcription factor SOX-9 [OS=Homo sapiens]	cell adhesion;cell cycle OR cell proliferation;cell organization and biogenesis;developmental processes;signal transduction;other biological processes	nucleus;other cell component	nucleic acid binding activity;other molecular function	SOX9	0.346	0.00122085
Q8IVH2	Forkhead box protein P4 [OS=Homo sapiens]	other biological processes	nucleus;other cell component	nucleic acid binding activity;other molecular function	FOXP4	0.343	0.000102158
O75976	Carboxypeptidase D [OS=Homo sapiens]	protein metabolism;other metabolic processes	non-structural extracellular;plasma membrane;other membranes	other molecular function	CPD	0.341	2.92846e-07
Q9Y4A0	Jerky protein homolog-like [OS=Homo sapiens]	developmental processes	nucleus	nucleic acid binding activity	JRKL	0.337	0.0327863
Q96QD8	Sodium-coupled neutral amino acid transporter 2 [OS=Homo sapiens]	stress response;transport;developmental processes;other biological processes	plasma membrane;other membranes;other cell component	transporter activity	SLC38A2	0.336	0.000386827
Q8WUJ3	Cell migration-inducing and hyaluronan-binding protein [OS=Homo sapiens]	other metabolic processes;other biological processes	non-structural extracellular;plasma membrane;other membranes;ER/Golgi;nucleus;other cell component	other molecular function	CEMIP	0.335	0.000668413
Q9UPU5	Ubiquitin carboxyl-terminal hydrolase 24 [OS=Homo sapiens]	protein metabolism;other metabolic processes	cytosol;nucleus	other molecular function	USP24	0.329	2.15714e-05
Q6PJ69	Tripartite motif-containing protein 65 [OS=Homo sapiens]	other biological processes	cytosol;nucleus	other molecular function	TRIM65	0.327	0.000807202
P33908	Mannosyl-oligosaccharide 1,2-alpha-mannosidase IA [OS=Homo sapiens]	protein metabolism;other metabolic processes;stress response;transport	other membranes;cytosol;ER/Golgi;other cell component	other molecular function	MAN1A1	0.326	0.00127524
P98160	Basement membrane-specific heparan sulfate proteoglycan core protein [OS=Homo sapiens]	other metabolic processes;stress response;transport;developmental processes;other biological processes	extracellular matrix;plasma membrane;other membranes;ER/Golgi;other cytoplasmic organelle	signal transduction activity or receptor binding;extracellular structural activity;other molecular function	HSPG2	0.324	0.0249468
P54753	Ephrin type-B receptor 3 [OS=Homo sapiens]	cell adhesion;cell organization and biogenesis;protein metabolism;other metabolic processes;developmental processes;signal transduction;other biological processes	non-structural extracellular;plasma membrane;other membranes;cytosol;other cell component	kinase activity;other molecular function	EPHB3	0.318	0.0215882
P54098	DNA polymerase subunit gamma-1 [OS=Homo sapiens]	cell organization and biogenesis;DNA metabolism;other metabolic processes;stress response	mitochondrion;other cell component	nucleic acid binding activity;other molecular function	POLG	0.317	0.0199635
O43570	Carbonic anhydrase 12 [OS=Homo sapiens]	other metabolic processes;other biological processes	plasma membrane;other membranes	other molecular function	CA12	0.304	0.000246716
P05067	Amyloid-beta precursor protein [OS=Homo sapiens]	cell adhesion;cell organization and biogenesis;protein metabolism;RNA metabolism OR transcription;other metabolic processes;stress response;transport;developmental processes;signal transduction;other biological processes	non-structural extracellular;plasma membrane;other membranes;cytosol;cytoskeleton;mitochondrion;ER/Golgi;nucleus;other cytoplasmic organelle;other cell component	signal transduction activity or receptor binding;enzyme regulator activity;nucleic acid binding activity;other molecular function	APP	0.302	3.14544e-07
P55061	Bax inhibitor 1 [OS=Homo sapiens]	other metabolic processes;stress response;signal transduction;other biological processes	plasma membrane;other membranes;mitochondrion;ER/Golgi;nucleus;other cell component	enzyme regulator activity;other molecular function	TMBIM6	0.299	8.36162e-05
P08047	Transcription factor Sp1 [OS=Homo sapiens]	stress response;other biological processes	nucleus;other cell component	nucleic acid binding activity;other molecular function	SP1	0.283	0.00100349
O00767	Stearoyl-CoA desaturase [OS=Homo sapiens]	other metabolic processes;other biological processes	other membranes;ER/Golgi;nucleus	other molecular function	SCD	0.279	2.85569e-09
Q9UH92	Max-like protein X [OS=Homo sapiens]	other biological processes	other membranes;cytosol;nucleus;other cell component	nucleic acid binding activity;other molecular function	MLX	0.278	0.00245119
P14635	G2/mitotic-specific cyclin-B1 [OS=Homo sapiens]	cell cycle OR cell proliferation;cell organization and biogenesis;protein metabolism;other metabolic processes;developmental processes;other biological processes	other membranes;cytosol;cytoskeleton;mitochondrion;nucleus;other cell component	signal transduction activity or receptor binding;enzyme regulator activity;other molecular function	CCNB1	0.274	5.67267e-05
Q9NPA3	Mid1-interacting protein 1 [OS=Homo sapiens]	cell organization and biogenesis;other metabolic processes;other biological processes	cytosol;cytoskeleton;nucleus	other molecular function	MID1IP1	0.273	3.67171e-05
P06400	Retinoblastoma-associated protein [OS=Homo sapiens]	cell cycle OR cell proliferation;cell organization and biogenesis;developmental processes;signal transduction;other biological processes	cytosol;cytoskeleton;nucleus;other cell component	nucleic acid binding activity;other molecular function	RB1	0.271	2.19566e-09
E2CZL5	M126 OS=Myxoma virus OX=10273 GN=m126R PE=4 SV=1				m126R	0.263	1.27052e-06
Q06481	Amyloid-like protein 2 [OS=Homo sapiens]	cell organization and biogenesis;developmental processes;signal transduction;other biological processes	plasma membrane;other membranes;ER/Golgi;nucleus	enzyme regulator activity;nucleic acid binding activity;other molecular function	APLP2	0.26	1.81845e-06
P07478	Trypsin-2 [OS=Homo sapiens]	cell organization and biogenesis;protein metabolism;other metabolic processes;stress response;other biological processes	non-structural extracellular;extracellular matrix;other cytoplasmic organelle	other molecular function	PRSS2	0.252	1.82199e-11
Q460N5	Protein mono-ADP-ribosyltransferase PARP14 [OS=Homo sapiens]	protein metabolism;other metabolic processes;stress response;other biological processes	plasma membrane;other membranes;cytosol;nucleus;other cell component	other molecular function	PARP14	0.247	6.5375e-07
Q6SPF0	Atherin [OS=Homo sapiens]	cell organization and biogenesis;protein metabolism;other metabolic processes;other biological processes	non-structural extracellular;nucleus;other cell component	other molecular function	SAMD1	0.244	0.000874201
Q13033	Striatin-3 [OS=Homo sapiens]	other biological processes	plasma membrane;other membranes;ER/Golgi;nucleus;other cell component	other molecular function	STRN3	0.24	6.40667e-06
Q13950	Runt-related transcription factor 2 [OS=Homo sapiens]	cell cycle OR cell proliferation;developmental processes;signal transduction;other biological processes	cytosol;nucleus;other cell component	nucleic acid binding activity;other molecular function	RUNX2	0.239	0.000957039
Q99541	Perilipin-2 [OS=Homo sapiens]	cell organization and biogenesis;stress response;transport;other biological processes	non-structural extracellular;plasma membrane;other membranes;cytosol;ER/Golgi;nucleus;other cell component		PLIN2	0.235	5.41782e-10
O00762	Ubiquitin-conjugating enzyme E2 C [OS=Homo sapiens]	cell cycle OR cell proliferation;cell organization and biogenesis;protein metabolism;other metabolic processes;other biological processes	plasma membrane;other membranes;cytosol;nucleus;other cell component	other molecular function	UBE2C	0.234	1.68178e-06
P17516	Aldo-keto reductase family 1 member C4 [OS=Homo sapiens]	other metabolic processes;transport;other biological processes	cytosol;other cell component	transporter activity;other molecular function	AKR1C4	0.231	0.000194858
Q8WV41	Sorting nexin-33 [OS=Homo sapiens]	cell cycle OR cell proliferation;cell organization and biogenesis;transport;other biological processes	other membranes;cytosol;other cell component	other molecular function	SNX33	0.215	0.000424531
P78545	ETS-related transcription factor Elf-3 [OS=Homo sapiens]	cell organization and biogenesis;RNA metabolism OR transcription;other metabolic processes;stress response;developmental processes;other biological processes	cytosol;ER/Golgi;nucleus;other cell component	nucleic acid binding activity;other molecular function	ELF3	0.214	1.9068e-05
P25774	Cathepsin S [OS=Homo sapiens]	cell organization and biogenesis;protein metabolism;other metabolic processes;signal transduction;other biological processes	non-structural extracellular;other cytoplasmic organelle;other cell component	other molecular function	CTSS	0.195	5.8438e-11
P08910	Monoacylglycerol lipase ABHD2 [OS=Homo sapiens]	other metabolic processes;stress response;signal transduction;other biological processes	plasma membrane;other membranes;cytoskeleton;other cell component	other molecular function	ABHD2	0.172	2.57368e-09
Q15011	Homocysteine-responsive endoplasmic reticulum-resident ubiquitin-like domain member 1 protein [OS=Homo sapiens]	protein metabolism;other metabolic processes;stress response;transport;signal transduction;other biological processes	other membranes;ER/Golgi;other cell component	other molecular function	HERPUD1	0.157	4.2597e-07
Q9BZC7	ATP-binding cassette sub-family A member 2 [OS=Homo sapiens]	cell organization and biogenesis;other metabolic processes;transport;developmental processes;other biological processes	plasma membrane;other membranes;cytoskeleton;other cytoplasmic organelle;other cell component	transporter activity;enzyme regulator activity;other molecular function	ABCA2	0.108	3.12201e-08
O00628	Peroxisomal targeting signal 2 receptor [OS=Homo sapiens]	cell organization and biogenesis;other metabolic processes;transport;developmental processes	other membranes;cytosol;other cytoplasmic organelle	other molecular function	PEX7	0.09	1.02989e-13
Q9P2R6	Arginine-glutamic acid dipeptide repeats protein [OS=Homo sapiens]	cell cycle OR cell proliferation;cell organization and biogenesis;developmental processes;other biological processes	nucleus	nucleic acid binding activity;other molecular function	RERE	0.01	2.81231e-16
P17535	Transcription factor jun-D [OS=Homo sapiens]	RNA metabolism OR transcription;other metabolic processes;other biological processes	nucleus;other cell component	nucleic acid binding activity;other molecular function	JUND	0.01	2.81231e-16
P05090	Apolipoprotein D [OS=Homo sapiens]	cell organization and biogenesis;other metabolic processes;stress response;transport;developmental processes;other biological processes	non-structural extracellular;cytosol;ER/Golgi;translational apparatus;other cell component	transporter activity;other molecular function	APOD	0.01	2.81231e-16
Q9ULH7	Myocardin-related transcription factor B [OS=Homo sapiens]	other biological processes	nucleus	other molecular function	MRTFB	0.01	2.81231e-16
Q15398	Disks large-associated protein 5 [OS=Homo sapiens]	cell cycle OR cell proliferation;cell organization and biogenesis;other biological processes	cytosol;cytoskeleton;mitochondrion;nucleus;other cell component	cytoskeletal activity	DLGAP5	0.01	2.81231e-16
P53567	CCAAT/enhancer-binding protein gamma [OS=Homo sapiens]	RNA metabolism OR transcription;other metabolic processes;stress response;developmental processes;other biological processes	nucleus;other cell component	nucleic acid binding activity;other molecular function	CEBPG	0.01	2.81231e-16
Q14686	Nuclear receptor coactivator 6 [OS=Homo sapiens]	protein metabolism;RNA metabolism OR transcription;other metabolic processes;stress response;developmental processes;other biological processes	cytosol;nucleus;other cell component	other molecular function	NCOA6	0.01	2.81231e-16
O75052	Carboxyl-terminal PDZ ligand of neuronal nitric oxide synthase protein [OS=Homo sapiens]	cell organization and biogenesis;other biological processes	plasma membrane;other membranes;cytosol;cytoskeleton;mitochondrion;ER/Golgi;nucleus;other cell component	other molecular function	NOS1AP	0.01	2.81231e-16
Q5VZL5	Zinc finger MYM-type protein 4 [OS=Homo sapiens]	cell organization and biogenesis;developmental processes;other biological processes		nucleic acid binding activity;other molecular function	ZMYM4	0.01	2.81231e-16
Q9NQV6	PR domain zinc finger protein 10 [OS=Homo sapiens]	other metabolic processes;other biological processes	nucleus;other cell component	nucleic acid binding activity;other molecular function	PRDM10	0.01	2.81231e-16
Q9NVW2	E3 ubiquitin-protein ligase RLIM [OS=Homo sapiens]	cell organization and biogenesis;protein metabolism;other metabolic processes;other biological processes	cytosol;nucleus;other cell component	other molecular function	RLIM	0.01	2.81231e-16
Q96K58	Zinc finger protein 668 [OS=Homo sapiens]	other biological processes	nucleus	nucleic acid binding activity;other molecular function	ZNF668	0.01	2.81231e-16
Q8NB78	Lysine-specific histone demethylase 1B [OS=Homo sapiens]	cell organization and biogenesis;protein metabolism;DNA metabolism;other metabolic processes;other biological processes	nucleus;other cell component	other molecular function	KDM1B	0.01	2.81231e-16
Q9H3F6	BTB/POZ domain-containing adapter for CUL3-mediated RhoA degradation protein 3 [OS=Homo sapiens]	cell organization and biogenesis;protein metabolism;other metabolic processes;other biological processes	cytosol;nucleus;other cell component	signal transduction activity or receptor binding;other molecular function	KCTD10	0.01	2.81231e-16
A8MW92	PHD finger protein 20-like protein 1 [OS=Homo sapiens]	protein metabolism;other metabolic processes;other biological processes	nucleus	other molecular function	PHF20L1	0.01	2.81231e-16
Q08999	Retinoblastoma-like protein 2 [OS=Homo sapiens]	cell cycle OR cell proliferation;cell organization and biogenesis;other biological processes	cytosol;nucleus;other cell component	nucleic acid binding activity;other molecular function	RBL2	0.01	2.81231e-16
Q99081	Transcription factor 12 [OS=Homo sapiens]	developmental processes;other biological processes	nucleus;other cell component	nucleic acid binding activity;other molecular function	TCF12	0.01	2.81231e-16
P40426	Pre-B-cell leukemia transcription factor 3 [OS=Homo sapiens]	developmental processes;other biological processes	nucleus;other cell component	nucleic acid binding activity;other molecular function	PBX3	0.01	2.81231e-16
Q9H334	Forkhead box protein P1 [OS=Homo sapiens]	stress response;developmental processes;other biological processes	nucleus;other cell component	nucleic acid binding activity;other molecular function	FOXP1	0.01	2.81231e-16
Q6NZ67	Mitotic-spindle organizing protein 2B [OS=Homo sapiens]		cytosol;cytoskeleton;nucleus		MZT2B	0.01	2.81231e-16
Q6P582	Mitotic-spindle organizing protein 2A [OS=Homo sapiens]		cytosol;cytoskeleton;nucleus		MZT2A	0.01	2.81231e-16
Q6E0U4	Dermokine [OS=Homo sapiens]	cell organization and biogenesis	non-structural extracellular		DMKN	0.01	2.81231e-16
Q9NQC1	E3 ubiquitin-protein ligase Jade-2 [OS=Homo sapiens]	protein metabolism;other metabolic processes;other biological processes	nucleus	other molecular function	JADE2	0.01	2.81231e-16
A8K2U0	Alpha-2-macroglobulin-like protein 1 [OS=Homo sapiens]	other biological processes	non-structural extracellular	enzyme regulator activity;other molecular function	A2ML1	0.01	2.81231e-16
P22415	Upstream stimulatory factor 1 [OS=Homo sapiens]	stress response;other biological processes	nucleus;other cell component	nucleic acid binding activity;other molecular function	USF1	0.01	2.81231e-16
Q8TD26	Chromodomain-helicase-DNA-binding protein 6 [OS=Homo sapiens]	cell organization and biogenesis;stress response	nucleus	nucleic acid binding activity;other molecular function	CHD6	0.01	2.81231e-16
Q9HB58	Sp110 nuclear body protein [OS=Homo sapiens]	other biological processes	nucleus	nucleic acid binding activity;other molecular function	SP110	0.01	2.81231e-16
Q6MZP7	Protein lin-54 homolog [OS=Homo sapiens]	cell cycle OR cell proliferation;other biological processes	nucleus	nucleic acid binding activity;other molecular function	LIN54	0.01	2.81231e-16
Q14207	Protein NPAT [OS=Homo sapiens]	cell cycle OR cell proliferation;developmental processes;other biological processes	nucleus;other cell component	other molecular function	NPAT	0.01	2.81231e-16
P40425	Pre-B-cell leukemia transcription factor 2 [OS=Homo sapiens]	developmental processes;other biological processes	nucleus;other cell component	nucleic acid binding activity;other molecular function	PBX2	0.01	2.81231e-16
P56270	Myc-associated zinc finger protein [OS=Homo sapiens]	RNA metabolism OR transcription;other metabolic processes;other biological processes	nucleus	nucleic acid binding activity;other molecular function	MAZ	0.01	2.81231e-16
Q15723	ETS-related transcription factor Elf-2 [OS=Homo sapiens]	other biological processes	cytosol;nucleus;other cell component	nucleic acid binding activity;other molecular function	ELF2	0.01	2.81231e-16
Q02086	Transcription factor Sp2 [OS=Homo sapiens]	other biological processes	nucleus;other cell component	nucleic acid binding activity;other molecular function	SP2	0.01	2.81231e-16
P08670	Vimentin [OS=Homo sapiens]	cell organization and biogenesis;stress response;developmental processes;signal transduction;other biological processes	plasma membrane;other membranes;cytosol;cytoskeleton;nucleus;other cytoplasmic organelle;other cell component	cytoskeletal activity;nucleic acid binding activity;other molecular function	VIM	0.01	2.81231e-16
Q9NQB0	Transcription factor 7-like 2 [OS=Homo sapiens]	cell-cell signaling;cell organization and biogenesis;DNA metabolism;other metabolic processes;developmental processes;signal transduction;other biological processes	nucleus;other cell component	nucleic acid binding activity;other molecular function	TCF7L2	0.01	2.81231e-16
Q9NZC4	ETS homologous factor [OS=Homo sapiens]	cell cycle OR cell proliferation;RNA metabolism OR transcription;other metabolic processes;other biological processes	ER/Golgi;nucleus;other cell component	nucleic acid binding activity;other molecular function	EHF	0.01	2.81231e-16
Q2KHR3	Glutamine and serine-rich protein 1 [OS=Homo sapiens]		other cell component		QSER1	0.01	2.81231e-16
Q96PU4	E3 ubiquitin-protein ligase UHRF2 [OS=Homo sapiens]	cell cycle OR cell proliferation;protein metabolism;DNA metabolism;other metabolic processes;other biological processes	nucleus;other cell component	nucleic acid binding activity;other molecular function	UHRF2	0.01	2.81231e-16
Q9UNY4	Transcription termination factor 2 [OS=Homo sapiens]	cell organization and biogenesis;RNA metabolism OR transcription;other metabolic processes	cytosol;nucleus	nucleic acid binding activity;other molecular function	TTF2	0.01	2.81231e-16
P61244	Protein max [OS=Homo sapiens]	cell organization and biogenesis;stress response;developmental processes;other biological processes	nucleus;other cell component	nucleic acid binding activity;other molecular function	MAX	0.01	2.81231e-16
Q92793	CREB-binding protein [OS=Homo sapiens]	cell organization and biogenesis;protein metabolism;other metabolic processes;stress response;developmental processes;signal transduction;other biological processes	nucleus;other cell component	nucleic acid binding activity;other molecular function	CREBBP	0.01	2.81231e-16
P10242	Transcriptional activator Myb [OS=Homo sapiens]	cell cycle OR cell proliferation;cell organization and biogenesis;developmental processes;other biological processes	cytosol;nucleus	nucleic acid binding activity;other molecular function	MYB	0.01	2.81231e-16
P52945	Pancreas/duodenum homeobox protein 1 [OS=Homo sapiens]	cell-cell signaling;RNA metabolism OR transcription;other metabolic processes;stress response;transport;developmental processes;signal transduction;other biological processes	cytosol;nucleus;other cell component	nucleic acid binding activity;other molecular function	PDX1	0.01	2.81231e-16
Q8N5Y2	Male-specific lethal 3 homolog [OS=Homo sapiens]	cell organization and biogenesis;protein metabolism;other metabolic processes;other biological processes	nucleus	nucleic acid binding activity;other molecular function	MSL3	0.01	2.81231e-16
P35680	Hepatocyte nuclear factor 1-beta [OS=Homo sapiens]	cell-cell signaling;cell cycle OR cell proliferation;cell organization and biogenesis;transport;developmental processes;signal transduction;other biological processes	nucleus;other cell component	nucleic acid binding activity;other molecular function	HNF1B	0.01	2.81231e-16
P08651	Nuclear factor 1 C-type [OS=Homo sapiens]	DNA metabolism;RNA metabolism OR transcription;other metabolic processes;other biological processes	nucleus;other cell component	nucleic acid binding activity;other molecular function	NFIC	0.01	2.81231e-16
P55347	Homeobox protein PKNOX1 [OS=Homo sapiens]	RNA metabolism OR transcription;other metabolic processes;developmental processes;other biological processes	nucleus;other cell component	nucleic acid binding activity;other molecular function	PKNOX1	0.01	2.81231e-16
Q14141	Septin-6 [OS=Homo sapiens]	cell cycle OR cell proliferation;cell organization and biogenesis;other biological processes	plasma membrane;other membranes;cytoskeleton;ER/Golgi;other cell component	other molecular function	SEPTIN6	0.01	2.81231e-16
P0C860	Putative male-specific lethal-3 protein-like 2 [OS=Homo sapiens]	cell organization and biogenesis;protein metabolism;other metabolic processes;other biological processes	nucleus		MSL3P1	0.01	2.81231e-16
P19793	Retinoic acid receptor RXR-alpha [OS=Homo sapiens]	RNA metabolism OR transcription;other metabolic processes;signal transduction;other biological processes	cytosol;mitochondrion;nucleus;other cell component	nucleic acid binding activity;other molecular function	RXRA	0.01	2.81231e-16
O15525	Transcription factor MafG [OS=Homo sapiens]	developmental processes;other biological processes	nucleus	nucleic acid binding activity;other molecular function	MAFG	0.01	2.81231e-16
O95671	Probable bifunctional dTTP/UTP pyrophosphatase/methyltransferase protein [OS=Homo sapiens]	other metabolic processes	cytosol	other molecular function	ASMTL	0.01	2.81231e-16
Q9UHD2	Serine/threonine-protein kinase TBK1 [OS=Homo sapiens]	cell cycle OR cell proliferation;protein metabolism;other metabolic processes;stress response;signal transduction;other biological processes	cytosol;nucleus;other cell component	nucleic acid binding activity;kinase activity;other molecular function	TBK1	0.01	2.81231e-16
P53350	Serine/threonine-protein kinase PLK1 [OS=Homo sapiens]	cell cycle OR cell proliferation;cell organization and biogenesis;protein metabolism;other metabolic processes;stress response;signal transduction;other biological processes	cytosol;cytoskeleton;nucleus;other cell component	cytoskeletal activity;kinase activity;other molecular function	PLK1	0.01	2.81231e-16
Q8ND24	RING finger protein 214 [OS=Homo sapiens]	protein metabolism;other metabolic processes		other molecular function	RNF214	0.01	2.81231e-16

## Sheet: MYXV+Seli_cyto vs MYXV_cyto
Accession	Description	Biological Process	Cellular Component	Molecular Function	Gene Symbol	Abundance Ratio: (MYXVT_seli_cyto) / (MYXV_cyto)	Abundance Ratio Adj. P-Value: (MYXVT_seli_cyto) / (MYXV_cyto)
P17010	Zinc finger X-chromosomal protein [OS=Homo sapiens]	other biological processes	nucleus;other cell component	nucleic acid binding activity;other molecular function	ZFX	100	4.41935e-16
E2CZJ9	IMV membrane protein OS=Myxoma virus OX=10273 GN=m110L PE=3 SV=1	other biological processes	other membranes;other cell component		m110L	100	4.41935e-16
O75052	Carboxyl-terminal PDZ ligand of neuronal nitric oxide synthase protein [OS=Homo sapiens]	cell organization and biogenesis;other biological processes	plasma membrane;other membranes;cytosol;cytoskeleton;mitochondrion;ER/Golgi;nucleus;other cell component	other molecular function	NOS1AP	100	4.41935e-16
P55347	Homeobox protein PKNOX1 [OS=Homo sapiens]	RNA metabolism OR transcription;other metabolic processes;developmental processes;other biological processes	nucleus;other cell component	nucleic acid binding activity;other molecular function	PKNOX1	100	4.41935e-16
O14867	Transcription regulator protein BACH1 [OS=Homo sapiens]	cell cycle OR cell proliferation;DNA metabolism;other metabolic processes;stress response;other biological processes	cytosol;nucleus;other cell component	nucleic acid binding activity;other molecular function	BACH1	100	4.41935e-16
Q9H3F6	BTB/POZ domain-containing adapter for CUL3-mediated RhoA degradation protein 3 [OS=Homo sapiens]	cell organization and biogenesis;protein metabolism;other metabolic processes;other biological processes	cytosol;nucleus;other cell component	signal transduction activity or receptor binding;other molecular function	KCTD10	100	4.41935e-16
Q6NZ67	Mitotic-spindle organizing protein 2B [OS=Homo sapiens]		cytosol;cytoskeleton;nucleus		MZT2B	100	4.41935e-16
Q96K58	Zinc finger protein 668 [OS=Homo sapiens]	other biological processes	nucleus	nucleic acid binding activity;other molecular function	ZNF668	100	4.41935e-16
O00716	Transcription factor E2F3 [OS=Homo sapiens]	cell cycle OR cell proliferation;RNA metabolism OR transcription;other metabolic processes;transport;other biological processes	nucleus;other cell component	nucleic acid binding activity;other molecular function	E2F3	100	4.41935e-16
Q3T8J9	GON-4-like protein [OS=Homo sapiens]	developmental processes;other biological processes	nucleus	other molecular function	GON4L	100	4.41935e-16
A8MW92	PHD finger protein 20-like protein 1 [OS=Homo sapiens]	protein metabolism;other metabolic processes;other biological processes	nucleus	other molecular function	PHF20L1	100	4.41935e-16
Q9H582	Zinc finger protein 644 [OS=Homo sapiens]	other biological processes	nucleus	nucleic acid binding activity;other molecular function	ZNF644	100	4.41935e-16
Q6P582	Mitotic-spindle organizing protein 2A [OS=Homo sapiens]		cytosol;cytoskeleton;nucleus		MZT2A	100	4.41935e-16
Q9H160	Inhibitor of growth protein 2 [OS=Homo sapiens]	cell cycle OR cell proliferation;cell organization and biogenesis;developmental processes;signal transduction;other biological processes	plasma membrane;other membranes;nucleus	nucleic acid binding activity;other molecular function	ING2	100	4.41935e-16
Q9NVW2	E3 ubiquitin-protein ligase RLIM [OS=Homo sapiens]	cell organization and biogenesis;protein metabolism;other metabolic processes;other biological processes	cytosol;nucleus;other cell component	other molecular function	RLIM	100	4.41935e-16
P0C860	Putative male-specific lethal-3 protein-like 2 [OS=Homo sapiens]	cell organization and biogenesis;protein metabolism;other metabolic processes;other biological processes	nucleus		MSL3P1	100	4.41935e-16
Q9NQV6	PR domain zinc finger protein 10 [OS=Homo sapiens]	other metabolic processes;other biological processes	nucleus;other cell component	nucleic acid binding activity;other molecular function	PRDM10	100	4.41935e-16
P08651	Nuclear factor 1 C-type [OS=Homo sapiens]	DNA metabolism;RNA metabolism OR transcription;other metabolic processes;other biological processes	nucleus;other cell component	nucleic acid binding activity;other molecular function	NFIC	100	4.41935e-16
P05090	Apolipoprotein D [OS=Homo sapiens]	cell organization and biogenesis;other metabolic processes;stress response;transport;developmental processes;other biological processes	non-structural extracellular;cytosol;ER/Golgi;translational apparatus;other cell component	transporter activity;other molecular function	APOD	100	4.41935e-16
Q9UQR0	Sex comb on midleg-like protein 2 [OS=Homo sapiens]	other biological processes	nucleus	other molecular function	SCML2	100	4.41935e-16
Q6E0U4	Dermokine [OS=Homo sapiens]	cell organization and biogenesis	non-structural extracellular		DMKN	100	4.41935e-16
P56270	Myc-associated zinc finger protein [OS=Homo sapiens]	RNA metabolism OR transcription;other metabolic processes;other biological processes	nucleus	nucleic acid binding activity;other molecular function	MAZ	100	4.41935e-16
Q9NQC1	E3 ubiquitin-protein ligase Jade-2 [OS=Homo sapiens]	protein metabolism;other metabolic processes;other biological processes	nucleus	other molecular function	JADE2	100	4.41935e-16
O15525	Transcription factor MafG [OS=Homo sapiens]	developmental processes;other biological processes	nucleus	nucleic acid binding activity;other molecular function	MAFG	100	4.41935e-16
Q8IYH5	ZZ-type zinc finger-containing protein 3 [OS=Homo sapiens]	protein metabolism;other metabolic processes;other biological processes	cytoskeleton;nucleus	nucleic acid binding activity;other molecular function	ZZZ3	100	4.41935e-16
Q8N5Y2	Male-specific lethal 3 homolog [OS=Homo sapiens]	cell organization and biogenesis;protein metabolism;other metabolic processes;other biological processes	nucleus	nucleic acid binding activity;other molecular function	MSL3	100	4.41935e-16
P40426	Pre-B-cell leukemia transcription factor 3 [OS=Homo sapiens]	developmental processes;other biological processes	nucleus;other cell component	nucleic acid binding activity;other molecular function	PBX3	100	4.41935e-16
P52945	Pancreas/duodenum homeobox protein 1 [OS=Homo sapiens]	cell-cell signaling;RNA metabolism OR transcription;other metabolic processes;stress response;transport;developmental processes;signal transduction;other biological processes	cytosol;nucleus;other cell component	nucleic acid binding activity;other molecular function	PDX1	100	4.41935e-16
Q8TDY2	RB1-inducible coiled-coil protein 1 [OS=Homo sapiens]	cell cycle OR cell proliferation;cell organization and biogenesis;protein metabolism;other metabolic processes;developmental processes;other biological processes	other membranes;cytosol;ER/Golgi;nucleus;other cytoplasmic organelle;other cell component	other molecular function	RB1CC1	100	4.41935e-16
Q14686	Nuclear receptor coactivator 6 [OS=Homo sapiens]	protein metabolism;RNA metabolism OR transcription;other metabolic processes;stress response;developmental processes;other biological processes	cytosol;nucleus;other cell component	other molecular function	NCOA6	100	4.41935e-16
Q9HB58	Sp110 nuclear body protein [OS=Homo sapiens]	other biological processes	nucleus	nucleic acid binding activity;other molecular function	SP110	100	4.41935e-16
P41212	Transcription factor ETV6 [OS=Homo sapiens]	cell cycle OR cell proliferation;cell organization and biogenesis;developmental processes;other biological processes	plasma membrane;other membranes;cytosol;nucleus;other cell component	nucleic acid binding activity;other molecular function	ETV6	100	4.41935e-16
Q5JSJ4	Integrator complex subunit 6-like [OS=Homo sapiens]	RNA metabolism OR transcription;other metabolic processes	nucleus		INTS6L	100	4.41935e-16
Q01831	DNA repair protein complementing XP-C cells [OS=Homo sapiens]	cell cycle OR cell proliferation;DNA metabolism;other metabolic processes;stress response;signal transduction;other biological processes	plasma membrane;other membranes;cytosol;mitochondrion;nucleus;other cell component	nucleic acid binding activity;other molecular function	XPC	100	4.41935e-16
P22415	Upstream stimulatory factor 1 [OS=Homo sapiens]	stress response;other biological processes	nucleus;other cell component	nucleic acid binding activity;other molecular function	USF1	100	4.41935e-16
Q8N488	RING1 and YY1-binding protein [OS=Homo sapiens]	protein metabolism;other metabolic processes;developmental processes;other biological processes	nucleus;other cell component	nucleic acid binding activity;other molecular function	RYBP	100	4.41935e-16
P61244	Protein max [OS=Homo sapiens]	cell organization and biogenesis;stress response;developmental processes;other biological processes	nucleus;other cell component	nucleic acid binding activity;other molecular function	MAX	100	4.41935e-16
Q9Y261	Hepatocyte nuclear factor 3-beta [OS=Homo sapiens]	cell organization and biogenesis;developmental processes;other biological processes	nucleus;other cell component	nucleic acid binding activity;other molecular function	FOXA2	100	4.41935e-16
Q9H334	Forkhead box protein P1 [OS=Homo sapiens]	stress response;developmental processes;other biological processes	nucleus;other cell component	nucleic acid binding activity;other molecular function	FOXP1	100	4.41935e-16
P40425	Pre-B-cell leukemia transcription factor 2 [OS=Homo sapiens]	developmental processes;other biological processes	nucleus;other cell component	nucleic acid binding activity;other molecular function	PBX2	100	4.41935e-16
Q2KHR3	Glutamine and serine-rich protein 1 [OS=Homo sapiens]		other cell component		QSER1	100	4.41935e-16
P17029	Zinc finger protein with KRAB and SCAN domains 1 [OS=Homo sapiens]	other biological processes	nucleus	nucleic acid binding activity;other molecular function	ZKSCAN1	100	4.41935e-16
Q6MZP7	Protein lin-54 homolog [OS=Homo sapiens]	cell cycle OR cell proliferation;other biological processes	nucleus	nucleic acid binding activity;other molecular function	LIN54	100	4.41935e-16
Q9ULM3	YEATS domain-containing protein 2 [OS=Homo sapiens]	cell organization and biogenesis;protein metabolism;other metabolic processes;other biological processes	cytoskeleton;nucleus	other molecular function	YEATS2	100	4.41935e-16
P19793	Retinoic acid receptor RXR-alpha [OS=Homo sapiens]	RNA metabolism OR transcription;other metabolic processes;signal transduction;other biological processes	cytosol;mitochondrion;nucleus;other cell component	nucleic acid binding activity;other molecular function	RXRA	100	4.41935e-16
Q15398	Disks large-associated protein 5 [OS=Homo sapiens]	cell cycle OR cell proliferation;cell organization and biogenesis;other biological processes	cytosol;cytoskeleton;mitochondrion;nucleus;other cell component	cytoskeletal activity	DLGAP5	100	4.41935e-16
E2CZV0	M055 OS=Myxoma virus OX=10273 GN=m055R PE=4 SV=1		other membranes;other cell component		m055R	7.365	4.41935e-16
Q9BZC7	ATP-binding cassette sub-family A member 2 [OS=Homo sapiens]	cell organization and biogenesis;other metabolic processes;transport;developmental processes;other biological processes	plasma membrane;other membranes;cytoskeleton;other cytoplasmic organelle;other cell component	transporter activity;enzyme regulator activity;other molecular function	ABCA2	6.159	4.41935e-16
O76015	Keratin, type I cuticular Ha8 [OS=Homo sapiens]	cell organization and biogenesis;other biological processes	cytosol;cytoskeleton	other molecular function	KRT38	5.752	4.51693e-13
O76013	Keratin, type I cuticular Ha6 [OS=Homo sapiens]	cell organization and biogenesis;other biological processes	cytosol;cytoskeleton	bone, tooth or skin structural activity	KRT36	5.752	4.51693e-13
Q9Q8S3	M019L OS=Myxoma virus (strain Lausanne) OX=31530 GN=m019L PE=4 SV=1		other membranes;other cell component		m019L	5.245	4.41935e-16
B2CWK7	M100 OS=Myxoma virus OX=10273 GN=m100R PE=3 SV=1		other cell component		m100R	5.018	4.41935e-16
Q9Q8J4	M106L OS=Myxoma virus (strain Lausanne) OX=31530 GN=m106L PE=4 SV=1		other membranes		m106L	4.783	4.41935e-16
B2CWH6	M069 OS=Myxoma virus OX=10273 GN=m069L PE=4 SV=1	other biological processes	other cell component	other molecular function	m069L	4.333	4.41935e-16
Q85297	Probable dual specificity protein phosphatase H1 homolog OS=Myxoma virus (strain Lausanne) OX=31530 GN=m069L PE=1 SV=2	other biological processes	other cell component	other molecular function		4.333	4.41935e-16
B2CWF3	M046 OS=Myxoma virus OX=10273 GN=m046L PE=3 SV=1	cell organization and biogenesis;other biological processes	other membranes;other cell component		m046L	4.221	4.41935e-16
E2CZJ6	M107 OS=Myxoma virus OX=10273 GN=m107L PE=3 SV=1		other membranes;other cell component		m107L	4.116	4.41935e-16
B2CWL4	M107L OS=Myxoma virus OX=10273 GN=m107L PE=3 SV=1		other membranes;other cell component			4.116	4.41935e-16
Q9Q8S0	M26L OS=Myxoma virus (strain Lausanne) OX=31530 GN=m026R PE=3 SV=1	other biological processes		nucleic acid binding activity	m026R	4.067	4.41935e-16
Q9UL40	Zinc finger protein 346 [OS=Homo sapiens]		nucleus;other cell component	nucleic acid binding activity;other molecular function	ZNF346	4.038	5.11689e-08
Q96RK0	Protein capicua homolog [OS=Homo sapiens]	developmental processes;other biological processes	nucleus;other cell component	nucleic acid binding activity;other molecular function	CIC	4.038	1.21936e-06
B2CWG1	M54R OS=Myxoma virus OX=10273 GN=m054R PE=4 SV=1		other membranes			3.844	6.6544e-14
K4J9W4	M054 OS=Myxoma virus OX=10273 GN=m054R PE=4 SV=1		other membranes		m054R	3.844	6.6544e-14
Q9Q8N0	M070R OS=Myxoma virus (strain Lausanne) OX=31530 GN=m070R PE=4 SV=1	other biological processes	other membranes;other cell component		m070R	3.729	4.41935e-16
B2CWI4	M077 OS=Myxoma virus OX=10273 GN=m077L PE=3 SV=1				m077L	3.515	4.41935e-16
Q9Q8K1	Major core protein 4a precursor OS=Myxoma virus (strain Lausanne) OX=31530 GN=m099L PE=3 SV=1		other cell component	other molecular function	m099L	3.493	4.41935e-16
Q9Q8P8	Glutaredoxin-2 OS=Myxoma virus (strain Lausanne) OX=31530 GN=m048L PE=3 SV=1		other cell component		m048L	3.457	4.41935e-16
B2CWC6	Serine/threonine-protein kinase OS=Myxoma virus OX=10273 GN=m020L PE=3 SV=1			kinase activity;other molecular function	m020L	3.362	2.99521e-13
Q9Q8S2	Serine/threonine-protein kinase OS=Myxoma virus (strain Lausanne) OX=31530 GN=m020L PE=3 SV=1			kinase activity;other molecular function	m020L	3.362	2.99521e-13
B2CWG7	M060 OS=Myxoma virus OX=10273 GN=m060R PE=4 SV=1				m060R	3.324	4.41935e-16
D3W0C4	M130 OS=Myxoma virus OX=10273 GN=m130R PE=4 SV=1				m130R	3.257	4.41935e-16
Q9Q8J5	M105L OS=Myxoma virus (strain Lausanne) OX=31530 GN=m105L PE=3 SV=1		other cell component		m105L	3.192	6.95317e-13
Q9Q8M9	M71L OS=Myxoma virus (strain Lausanne) OX=31530 GN=m071L PE=4 SV=1		other membranes;other cell component		m071L	3.114	4.41935e-16
Q96Q05	Trafficking protein particle complex subunit 9 [OS=Homo sapiens]	cell organization and biogenesis;transport;developmental processes;other biological processes	cytosol;ER/Golgi;other cytoplasmic organelle;other cell component		TRAPPC9	3.105	1.01103e-05
B2CWH8	M71L OS=Myxoma virus OX=10273 GN=m071L PE=4 SV=1		other membranes;other cell component			3.05	4.41935e-16
B2CWE0	M033 OS=Myxoma virus OX=10273 GN=m033R PE=4 SV=1				m033R	3.026	1.51932e-10
Q9NS91	E3 ubiquitin-protein ligase RAD18 [OS=Homo sapiens]	protein metabolism;DNA metabolism;other metabolic processes;stress response;other biological processes	cytoskeleton;nucleus;other cell component	nucleic acid binding activity;other molecular function	RAD18	2.77	0.000300223
P17066	Heat shock 70 kDa protein 6 [OS=Homo sapiens]	stress response;transport;other biological processes	non-structural extracellular;plasma membrane;other membranes;cytosol;cytoskeleton;nucleus;other cell component	other molecular function	HSPA6	2.766	3.1706e-06
E2CZL6	Deoxyribodipyrimidine photo-lyase OS=Myxoma virus OX=10273 GN=m127L PE=3 SV=1	DNA metabolism;other metabolic processes;stress response		nucleic acid binding activity;other molecular function	m127L	2.752	0.0019737
Q9NSB2	Keratin, type II cuticular Hb4 [OS=Homo sapiens]	cell organization and biogenesis;developmental processes;other biological processes	cytosol;cytoskeleton	bone, tooth or skin structural activity;cytoskeletal activity	KRT84	2.731	1.98256e-07
Q9Q8P4	Assembly protein G7 OS=Myxoma virus (strain Lausanne) OX=31530 GN=m052L PE=3 SV=1		other membranes		m052L	2.73	4.41935e-16
Q77P93	M3.2 OS=Myxoma virus (strain Lausanne) OX=31530 GN=m003.2L PE=4 SV=1		other membranes		m003.2L	2.699	4.41935e-16
Q9Q8H9	M122R OS=Myxoma virus (strain Lausanne) OX=31530 GN=m122R PE=4 SV=1		other membranes		m122R	2.643	4.41935e-16
Q9YJT4	Protein A56 OS=Myxoma virus OX=10273 GN=MA56 PE=4 SV=1		other cell component		MA56	2.578	4.41935e-16
Q9Q8M6	DNA topoisomerase I OS=Myxoma virus (strain Lausanne) OX=31530 GN=m074R PE=3 SV=1	cell organization and biogenesis;DNA metabolism;other metabolic processes		nucleic acid binding activity;other molecular function	m074R	2.527	2.17729e-10
Q9Q8K7	M93L OS=Myxoma virus (strain Lausanne) OX=31530 GN=m093L PE=4 SV=1				m093L	2.41	4.41935e-16
B2CWJ9	Major core protein 4b OS=Myxoma virus OX=10273 GN=m092L PE=3 SV=1				m092L	2.406	4.41935e-16
B2CWG4	M057 OS=Myxoma virus OX=10273 GN=m057L PE=4 SV=1				m057L	2.361	1.8916e-06
B2CWM2	M115 OS=Myxoma virus OX=10273 GN=m115L PE=4 SV=1	cell organization and biogenesis	other cell component		m115L	2.305	4.41935e-16
Q14919	Dr1-associated corepressor [OS=Homo sapiens]	RNA metabolism OR transcription;other metabolic processes;other biological processes	nucleus	nucleic acid binding activity;other molecular function	DRAP1	2.287	0.000143762
O95817	BAG family molecular chaperone regulator 3 [OS=Homo sapiens]	cell organization and biogenesis;protein metabolism;other metabolic processes;stress response;transport;developmental processes;signal transduction;other biological processes	other membranes;cytosol;cytoskeleton;nucleus;other cell component	other molecular function	BAG3	2.258	1.5301e-05
O95425	Supervillin [OS=Homo sapiens]	cell organization and biogenesis;other biological processes	plasma membrane;other membranes;cytosol;cytoskeleton;nucleus;other cell component	cytoskeletal activity;other molecular function	SVIL	2.253	0.0710113
Q14188	Transcription factor Dp-2 [OS=Homo sapiens]	cell cycle OR cell proliferation;developmental processes;other biological processes	cytoskeleton;nucleus;other cell component	nucleic acid binding activity;other molecular function	TFDP2	2.23	0.070848
Q9Q8Q3	M43L OS=Myxoma virus (strain Lausanne) OX=31530 GN=m043L PE=3 SV=1			other molecular function	m043L	2.154	0.000112492
O94992	Protein HEXIM1 [OS=Homo sapiens]	stress response;developmental processes;other biological processes	nucleus;other cell component	enzyme regulator activity;nucleic acid binding activity;other molecular function	HEXIM1	2.117	4.42831e-07
Q14574	Desmocollin-3 [OS=Homo sapiens]	cell adhesion;developmental processes;other biological processes	non-structural extracellular;plasma membrane;other membranes;other cell component	other molecular function	DSC3	2.041	0.0965753
B2CWB4	M8.1 OS=Myxoma virus OX=10273 GN=m008.1L PE=3 SV=1	other biological processes	non-structural extracellular	enzyme regulator activity	m008.1L	2.033	1.19864e-12
B2CWG5	Core protein VP8 OS=Myxoma virus OX=10273 GN=m058R PE=3 SV=1		other cell component	nucleic acid binding activity;other molecular function	m058R	2.026	4.82859e-14
Q86WA8	Lon protease homolog 2, peroxisomal [OS=Homo sapiens]	cell organization and biogenesis;protein metabolism;other metabolic processes;transport;other biological processes	cytosol;nucleus;other cytoplasmic organelle	other molecular function	LONP2	0.499	0.0244765
Q5C9Z4	Nucleolar MIF4G domain-containing protein 1 [OS=Homo sapiens]	other biological processes	nucleus		NOM1	0.498	0.0106777
Q9P0M6	Core histone macro-H2A.2 [OS=Homo sapiens]	cell organization and biogenesis;developmental processes;other biological processes	nucleus;other cell component	nucleic acid binding activity;other molecular function	MACROH2A2	0.492	0.0198632
P78536	Disintegrin and metalloproteinase domain-containing protein 17 [OS=Homo sapiens]	cell adhesion;protein metabolism;other metabolic processes;stress response;developmental processes;signal transduction;other biological processes	plasma membrane;other membranes;cytosol;cytoskeleton;ER/Golgi;other cell component	signal transduction activity or receptor binding;other molecular function	ADAM17	0.491	0.0229154
P01034	Cystatin-C [OS=Homo sapiens]	cell organization and biogenesis;stress response;other biological processes	non-structural extracellular;plasma membrane;other membranes;ER/Golgi;other cell component	enzyme regulator activity;other molecular function	CST3	0.488	5.1231e-11
Q9UL18	Protein argonaute-1 [OS=Homo sapiens]	cell organization and biogenesis;RNA metabolism OR transcription;other metabolic processes;other biological processes	cytosol;nucleus;other cell component	nucleic acid binding activity;other molecular function	AGO1	0.486	0.0581279
A6NF01	Putative nuclear envelope pore membrane protein POM 121B [OS=Homo sapiens]	transport	nucleus	other molecular function	POM121B	0.471	0.0228237
Q9BYX7	Putative beta-actin-like protein 3 [OS=Homo sapiens]	cell organization and biogenesis	non-structural extracellular;cytosol;cytoskeleton	cytoskeletal activity;other molecular function	POTEKP	0.47	2.94204e-09
P0CG38	POTE ankyrin domain family member I [OS=Homo sapiens]				POTEI	0.47	2.94204e-09
Q9BQ13	BTB/POZ domain-containing protein KCTD14 [OS=Homo sapiens]	cell organization and biogenesis			KCTD14	0.46	0.0198632
Q5T1J5	Putative coiled-coil-helix-coiled-coil-helix domain-containing protein CHCHD2P9, mitochondrial [OS=Homo sapiens]	cell organization and biogenesis;other biological processes	mitochondrion;nucleus	nucleic acid binding activity	CHCHD2P9	0.437	6.85407e-06
Q9Y6H1	Coiled-coil-helix-coiled-coil-helix domain-containing protein 2 [OS=Homo sapiens]	cell organization and biogenesis;stress response;other biological processes	mitochondrion;nucleus	nucleic acid binding activity;other molecular function	CHCHD2	0.437	6.85407e-06
Q9BZL1	Ubiquitin-like protein 5 [OS=Homo sapiens]	protein metabolism;RNA metabolism OR transcription;other metabolic processes	nucleus;other cell component	other molecular function	UBL5	0.401	1.86926e-08
P18065	Insulin-like growth factor-binding protein 2 [OS=Homo sapiens]	signal transduction;other biological processes	non-structural extracellular;plasma membrane;other membranes;other cell component	signal transduction activity or receptor binding;other molecular function	IGFBP2	0.398	2.73033e-05
O14770	Homeobox protein Meis2 [OS=Homo sapiens]	developmental processes;other biological processes	nucleus;other cell component	nucleic acid binding activity;other molecular function	MEIS2	0.393	0.0177265
Q9NZJ0	Denticleless protein homolog [OS=Homo sapiens]	cell cycle OR cell proliferation;protein metabolism;DNA metabolism;other metabolic processes;stress response;signal transduction;other biological processes	other membranes;cytosol;cytoskeleton;nucleus;other cell component	other molecular function	DTL	0.39	8.17762e-06
P31350	Ribonucleoside-diphosphate reductase subunit M2 [OS=Homo sapiens]	cell organization and biogenesis;DNA metabolism;other metabolic processes;developmental processes;other biological processes	cytosol;nucleus	other molecular function	RRM2	0.369	4.41935e-16
Q9BV68	E3 ubiquitin-protein ligase RNF126 [OS=Homo sapiens]	protein metabolism;other metabolic processes;stress response;transport;other biological processes	cytosol;nucleus;other cell component	signal transduction activity or receptor binding;other molecular function	RNF126	0.362	6.20182e-06
P14555	Phospholipase A2, membrane associated [OS=Homo sapiens]	cell organization and biogenesis;other metabolic processes;stress response;transport;other biological processes	non-structural extracellular;plasma membrane;other membranes;mitochondrion;ER/Golgi;other cell component	other molecular function	PLA2G2A	0.36	4.41935e-16
P43694	Transcription factor GATA-4 [OS=Homo sapiens]	cell-cell signaling;stress response;developmental processes;other biological processes	nucleus;other cell component	nucleic acid binding activity;other molecular function	GATA4	0.359	3.89377e-14
Q92786	Prospero homeobox protein 1 [OS=Homo sapiens]	cell cycle OR cell proliferation;cell organization and biogenesis;developmental processes;other biological processes	cytosol;nucleus;other cell component	nucleic acid binding activity;other molecular function	PROX1	0.349	1.187e-06
Q9NZI7	Upstream-binding protein 1 [OS=Homo sapiens]	developmental processes;other biological processes	cytosol;nucleus;other cell component	nucleic acid binding activity;other molecular function	UBP1	0.346	0.00031256
O14980	Exportin-1 [OS=Homo sapiens]	transport;other biological processes	other membranes;cytosol;nucleus;other cell component	nucleic acid binding activity;other molecular function	XPO1	0.309	4.41935e-16
Q68DK2	Zinc finger FYVE domain-containing protein 26 [OS=Homo sapiens]	cell cycle OR cell proliferation;cell organization and biogenesis;DNA metabolism;other metabolic processes;stress response;other biological processes	cytoskeleton;other cytoplasmic organelle;other cell component	other molecular function	ZFYVE26	0.288	4.41935e-16
Q8IZW8	Tensin-4 [OS=Homo sapiens]	other biological processes	cytosol;cytoskeleton;other cell component	cytoskeletal activity	TNS4	0.285	4.41935e-16
Q9NSV4	Protein diaphanous homolog 3 [OS=Homo sapiens]	cell organization and biogenesis	cytosol;nucleus;other cell component	cytoskeletal activity;other molecular function	DIAPH3	0.266	4.41935e-16
O14493	Claudin-4 [OS=Homo sapiens]	cell adhesion;cell organization and biogenesis;transport;other biological processes	plasma membrane;other membranes;other cell component	transporter activity;other molecular function	CLDN4	0.255	4.41935e-16
Q69YI7	Nuclear apoptosis-inducing factor 1 [OS=Homo sapiens]	cell organization and biogenesis;transport;other biological processes	plasma membrane;other membranes;cytosol;mitochondrion;nucleus		NAIF1	0.099	4.41935e-16
Q15047	Histone-lysine N-methyltransferase SETDB1 [OS=Homo sapiens]	cell organization and biogenesis;protein metabolism;other metabolic processes;signal transduction;other biological processes	nucleus;other cell component	nucleic acid binding activity;other molecular function	SETDB1	0.01	4.41935e-16
Q9NPA3	Mid1-interacting protein 1 [OS=Homo sapiens]	cell organization and biogenesis;other metabolic processes;other biological processes	cytosol;cytoskeleton;nucleus	other molecular function	MID1IP1	0.01	4.41935e-16
Q5VU97	VWFA and cache domain-containing protein 1 [OS=Homo sapiens]	transport	plasma membrane;other membranes	transporter activity	CACHD1	0.01	4.41935e-16
P54274	Telomeric repeat-binding factor 1 [OS=Homo sapiens]	cell cycle OR cell proliferation;cell organization and biogenesis;DNA metabolism;other metabolic processes;other biological processes	cytoskeleton;nucleus;other cell component	cytoskeletal activity;nucleic acid binding activity;other molecular function	TERF1	0.01	4.41935e-16
Q9GZN1	Actin-related protein 6 [OS=Homo sapiens]	cell organization and biogenesis;other biological processes	cytoskeleton;nucleus;other cell component	other molecular function	ACTR6	0.01	4.41935e-16
P78325	Disintegrin and metalloproteinase domain-containing protein 8 [OS=Homo sapiens]	cell adhesion;cell organization and biogenesis;stress response;developmental processes;other biological processes	plasma membrane;other membranes;cytoskeleton;other cytoplasmic organelle;other cell component	other molecular function	ADAM8	0.01	4.41935e-16
O14607	Histone demethylase UTY [OS=Homo sapiens]	cell organization and biogenesis;protein metabolism;other metabolic processes;developmental processes;other biological processes	nucleus	nucleic acid binding activity;other molecular function	UTY	0.01	4.41935e-16
P54098	DNA polymerase subunit gamma-1 [OS=Homo sapiens]	cell organization and biogenesis;DNA metabolism;other metabolic processes;stress response	mitochondrion;other cell component	nucleic acid binding activity;other molecular function	POLG	0.01	4.41935e-16
Q5VWQ0	Lysine-specific demethylase 9 [OS=Homo sapiens]	cell organization and biogenesis	nucleus	other molecular function	RSBN1	0.01	4.41935e-16
A1L390	Pleckstrin homology domain-containing family G member 3 [OS=Homo sapiens]	other biological processes	cytosol	enzyme regulator activity;cytoskeletal activity	PLEKHG3	0.01	4.41935e-16
Q13950	Runt-related transcription factor 2 [OS=Homo sapiens]	cell cycle OR cell proliferation;developmental processes;signal transduction;other biological processes	cytosol;nucleus;other cell component	nucleic acid binding activity;other molecular function	RUNX2	0.01	4.41935e-16
P38398	Breast cancer type 1 susceptibility protein [OS=Homo sapiens]	cell cycle OR cell proliferation;cell organization and biogenesis;protein metabolism;DNA metabolism;other metabolic processes;stress response;developmental processes;signal transduction;other biological processes	plasma membrane;other membranes;cytoskeleton;nucleus;other cell component	cytoskeletal activity;nucleic acid binding activity;other molecular function	BRCA1	0.01	4.41935e-16
O95067	G2/mitotic-specific cyclin-B2 [OS=Homo sapiens]	cell cycle OR cell proliferation;cell organization and biogenesis;developmental processes;other biological processes	other membranes;cytosol;cytoskeleton;nucleus;other cell component	enzyme regulator activity	CCNB2	0.01	4.41935e-16
Q5VWJ9	Sorting nexin-30 [OS=Homo sapiens]	transport;other biological processes	other membranes;other cytoplasmic organelle	other molecular function	SNX30	0.01	4.41935e-16
O43379	WD repeat-containing protein 62 [OS=Homo sapiens]	cell cycle OR cell proliferation;cell organization and biogenesis;developmental processes;other biological processes	cytosol;cytoskeleton;nucleus		WDR62	0.01	4.41935e-16
Q8WV41	Sorting nexin-33 [OS=Homo sapiens]	cell cycle OR cell proliferation;cell organization and biogenesis;transport;other biological processes	other membranes;cytosol;other cell component	other molecular function	SNX33	0.01	4.41935e-16
P15336	Cyclic AMP-dependent transcription factor ATF-2 [OS=Homo sapiens]	cell cycle OR cell proliferation;cell organization and biogenesis;protein metabolism;RNA metabolism OR transcription;other metabolic processes;stress response;transport;developmental processes;signal transduction;other biological processes	other membranes;mitochondrion;nucleus;other cell component	nucleic acid binding activity;other molecular function	ATF2	0.01	4.41935e-16
O00470	Homeobox protein Meis1 [OS=Homo sapiens]	developmental processes;other biological processes	nucleus;other cell component	nucleic acid binding activity;other molecular function	MEIS1	0.01	4.41935e-16
Q92993	Histone acetyltransferase KAT5 [OS=Homo sapiens]	cell cycle OR cell proliferation;cell organization and biogenesis;protein metabolism;DNA metabolism;other metabolic processes;stress response;signal transduction;other biological processes	cytosol;cytoskeleton;nucleus;other cell component	other molecular function	KAT5	0.01	4.41935e-16
Q9P1U0	DNA-directed RNA polymerase I subunit RPA12 [OS=Homo sapiens]	RNA metabolism OR transcription;other metabolic processes	nucleus	nucleic acid binding activity;other molecular function	POLR1H	0.01	4.41935e-16
Q9BRR8	G patch domain-containing protein 1 [OS=Homo sapiens]	RNA metabolism OR transcription;other metabolic processes	nucleus	nucleic acid binding activity	GPATCH1	0.01	4.41935e-16
O60292	Signal-induced proliferation-associated 1-like protein 3 [OS=Homo sapiens]	cell organization and biogenesis;developmental processes;other biological processes	plasma membrane;other membranes;cytoskeleton;ER/Golgi;nucleus;other cell component	enzyme regulator activity	SIPA1L3	0.01	4.41935e-16
P10589	COUP transcription factor 1 [OS=Homo sapiens]	developmental processes;signal transduction;other biological processes	cytosol;nucleus	nucleic acid binding activity;other molecular function	NR2F1	0.01	4.41935e-16
Q9ULX9	Transcription factor MafF [OS=Homo sapiens]	developmental processes;other biological processes	mitochondrion;nucleus;other cell component	nucleic acid binding activity;other molecular function	MAFF	0.01	4.41935e-16
Q9UPW0	Forkhead box protein J3 [OS=Homo sapiens]	cell cycle OR cell proliferation;cell organization and biogenesis;other biological processes	nucleus;other cell component	nucleic acid binding activity;other molecular function	FOXJ3	0.01	4.41935e-16
Q8NBZ0	INO80 complex subunit E [OS=Homo sapiens]	cell organization and biogenesis;DNA metabolism;other metabolic processes;stress response;other biological processes	nucleus		INO80E	0.01	4.41935e-16
P29375	Lysine-specific demethylase 5A [OS=Homo sapiens]	cell organization and biogenesis;protein metabolism;other metabolic processes;other biological processes	nucleus;other cell component	nucleic acid binding activity;other molecular function	KDM5A	0.01	4.41935e-16
Q8TB72	Pumilio homolog 2 [OS=Homo sapiens]	cell organization and biogenesis;RNA metabolism OR transcription;other metabolic processes;developmental processes;other biological processes	other membranes;cytosol;nucleus;other cell component	nucleic acid binding activity	PUM2	0.01	4.41935e-16
P14316	Interferon regulatory factor 2 [OS=Homo sapiens]	cell cycle OR cell proliferation;stress response;other biological processes	cytosol;nucleus;other cell component	nucleic acid binding activity;other molecular function	IRF2	0.01	4.41935e-16
A0A1B0GTU1	Zinc finger CCCH domain-containing protein 11B [OS=Homo sapiens]	other metabolic processes;transport		nucleic acid binding activity;other molecular function	ZC3H11B	0.01	4.41935e-16
O43312	Protein MTSS 1 [OS=Homo sapiens]	cell adhesion;cell cycle OR cell proliferation;cell organization and biogenesis;stress response;developmental processes;signal transduction;other biological processes	plasma membrane;other membranes;cytoskeleton;other cell component	signal transduction activity or receptor binding;cytoskeletal activity;other molecular function	MTSS1	0.01	4.41935e-16
Q9H967	WD repeat-containing protein 76 [OS=Homo sapiens]	stress response;other biological processes	nucleus;other cell component	nucleic acid binding activity;other molecular function	WDR76	0.01	4.41935e-16
Q13887	Krueppel-like factor 5 [OS=Homo sapiens]	cell-cell signaling;cell organization and biogenesis;developmental processes;other biological processes	ER/Golgi;nucleus;other cell component	nucleic acid binding activity;other molecular function	KLF5	0.01	4.41935e-16
P54762	Ephrin type-B receptor 1 [OS=Homo sapiens]	cell adhesion;cell cycle OR cell proliferation;cell organization and biogenesis;protein metabolism;other metabolic processes;developmental processes;signal transduction;other biological processes	non-structural extracellular;plasma membrane;other membranes;cytosol;ER/Golgi;other cytoplasmic organelle;other cell component	kinase activity;other molecular function	EPHB1	0.01	4.41935e-16
Q9H0H5	Rac GTPase-activating protein 1 [OS=Homo sapiens]	cell cycle OR cell proliferation;cell organization and biogenesis;transport;developmental processes;signal transduction;other biological processes	plasma membrane;other membranes;cytosol;cytoskeleton;nucleus;other cell component	enzyme regulator activity;cytoskeletal activity;other molecular function	RACGAP1	0.01	4.41935e-16
P49116	Nuclear receptor subfamily 2 group C member 2 [OS=Homo sapiens]	developmental processes;signal transduction;other biological processes	nucleus;other cell component	nucleic acid binding activity;other molecular function	NR2C2	0.01	4.41935e-16
P24468	COUP transcription factor 2 [OS=Homo sapiens]	developmental processes;signal transduction;other biological processes	cytosol;nucleus	nucleic acid binding activity;other molecular function	NR2F2	0.01	4.41935e-16
Q8NDX5	Polyhomeotic-like protein 3 [OS=Homo sapiens]	other biological processes	nucleus	nucleic acid binding activity;other molecular function	PHC3	0.01	4.41935e-16
Q99856	AT-rich interactive domain-containing protein 3A [OS=Homo sapiens]	other biological processes	other membranes;cytosol;nucleus	nucleic acid binding activity;other molecular function	ARID3A	0.01	4.41935e-16
Q96EZ8	Microspherule protein 1 [OS=Homo sapiens]	cell organization and biogenesis;protein metabolism;DNA metabolism;other metabolic processes;stress response;other biological processes	ER/Golgi;nucleus;other cell component	enzyme regulator activity;nucleic acid binding activity	MCRS1	0.01	4.41935e-16
Q9H6R0	ATP-dependent RNA helicase DHX33 [OS=Homo sapiens]	protein metabolism;other metabolic processes;other biological processes	cytosol;nucleus;other cell component	translation activity;nucleic acid binding activity;other molecular function	DHX33	0.01	4.41935e-16
Q9H8M2	Bromodomain-containing protein 9 [OS=Homo sapiens]	cell organization and biogenesis;other biological processes	nucleus;other cell component	nucleic acid binding activity;other molecular function	BRD9	0.01	4.41935e-16
O15014	Zinc finger protein 609 [OS=Homo sapiens]	other biological processes	nucleus	other molecular function	ZNF609	0.01	4.41935e-16
Q9UIF9	Bromodomain adjacent to zinc finger domain protein 2A [OS=Homo sapiens]	cell organization and biogenesis;protein metabolism;DNA metabolism;RNA metabolism OR transcription;other metabolic processes;other biological processes	cytosol;nucleus;other cell component	nucleic acid binding activity;other molecular function	BAZ2A	0.01	4.41935e-16

## Sheet: MYXV+Seli_nuc vs MYXV_nuc
Accession	Description	Biological Process	Cellular Component	Molecular Function	Gene Symbol	Abundance Ratio: (MYXVT_seli_nuc) / (MYXV_nuc)	Abundance Ratio Adj. P-Value: (MYXVT_seli_nuc) / (MYXV_nuc)
O76015	Keratin, type I cuticular Ha8 [OS=Homo sapiens]	cell organization and biogenesis;other biological processes	cytosol;cytoskeleton	other molecular function	KRT38	100	8.68281e-16
O76013	Keratin, type I cuticular Ha6 [OS=Homo sapiens]	cell organization and biogenesis;other biological processes	cytosol;cytoskeleton	bone, tooth or skin structural activity	KRT36	100	8.68281e-16
P55211	Caspase-9 [OS=Homo sapiens]	protein metabolism;other metabolic processes;stress response;developmental processes;signal transduction;other biological processes	cytosol;mitochondrion;nucleus;other cell component	enzyme regulator activity;other molecular function	CASP9	100	8.68281e-16
O95714	E3 ubiquitin-protein ligase HERC2 [OS=Homo sapiens]	protein metabolism;DNA metabolism;other metabolic processes;stress response;transport;other biological processes	plasma membrane;other membranes;cytosol;cytoskeleton;nucleus;other cell component	enzyme regulator activity;other molecular function	HERC2	100	8.68281e-16
P98160	Basement membrane-specific heparan sulfate proteoglycan core protein [OS=Homo sapiens]	other metabolic processes;stress response;transport;developmental processes;other biological processes	extracellular matrix;plasma membrane;other membranes;ER/Golgi;other cytoplasmic organelle	signal transduction activity or receptor binding;extracellular structural activity;other molecular function	HSPG2	100	8.68281e-16
Q6IA86	Elongator complex protein 2 [OS=Homo sapiens]	RNA metabolism OR transcription;other metabolic processes;other biological processes	cytosol;nucleus;other cell component	other molecular function	ELP2	100	8.68281e-16
A6NNY8	Ubiquitin carboxyl-terminal hydrolase 27 [OS=Homo sapiens]	protein metabolism;other metabolic processes;stress response;other biological processes	cytosol;nucleus	other molecular function	USP27X	100	8.68281e-16
Q96HD1	Protein disulfide isomerase CRELD1 [OS=Homo sapiens]	developmental processes	other membranes	other molecular function	CRELD1	100	8.68281e-16
P33908	Mannosyl-oligosaccharide 1,2-alpha-mannosidase IA [OS=Homo sapiens]	protein metabolism;other metabolic processes;stress response;transport	other membranes;cytosol;ER/Golgi;other cell component	other molecular function	MAN1A1	100	8.68281e-16
O43164	E3 ubiquitin-protein ligase Praja-2 [OS=Homo sapiens]	protein metabolism;other metabolic processes;stress response;signal transduction;other biological processes	plasma membrane;other membranes;cytoskeleton;ER/Golgi;other cell component	other molecular function	PJA2	100	8.68281e-16
P10909	Clusterin [OS=Homo sapiens]	cell cycle OR cell proliferation;cell organization and biogenesis;protein metabolism;other metabolic processes;stress response;transport;developmental processes;signal transduction;other biological processes	non-structural extracellular;other membranes;cytosol;mitochondrion;ER/Golgi;nucleus;other cell component	signal transduction activity or receptor binding;cytoskeletal activity;other molecular function	CLU	100	8.68281e-16
Q9BVT8	Transmembrane and ubiquitin-like domain-containing protein 1 [OS=Homo sapiens]	protein metabolism;other metabolic processes;stress response	plasma membrane;other membranes;cytoskeleton;nucleus;other cytoplasmic organelle		TMUB1	100	8.68281e-16
P14209	CD99 antigen [OS=Homo sapiens]	cell adhesion;other biological processes	plasma membrane;other membranes;other cell component		CD99	100	8.68281e-16
Q96LJ7	Dehydrogenase/reductase SDR family member 1 [OS=Homo sapiens]		ER/Golgi	other molecular function	DHRS1	100	8.68281e-16
Q9H254	Spectrin beta chain, non-erythrocytic 4 [OS=Homo sapiens]	cell organization and biogenesis;transport;developmental processes;other biological processes	plasma membrane;other membranes;cytosol;cytoskeleton;nucleus;other cell component	cytoskeletal activity;other molecular function	SPTBN4	100	8.68281e-16
Q9NSB2	Keratin, type II cuticular Hb4 [OS=Homo sapiens]	cell organization and biogenesis;developmental processes;other biological processes	cytosol;cytoskeleton	bone, tooth or skin structural activity;cytoskeletal activity	KRT84	100	8.68281e-16
P17066	Heat shock 70 kDa protein 6 [OS=Homo sapiens]	stress response;transport;other biological processes	non-structural extracellular;plasma membrane;other membranes;cytosol;cytoskeleton;nucleus;other cell component	other molecular function	HSPA6	100	8.68281e-16
Q13501	Sequestosome-1 [OS=Homo sapiens]	cell cycle OR cell proliferation;cell organization and biogenesis;protein metabolism;other metabolic processes;stress response;transport;signal transduction;other biological processes	cytosol;cytoskeleton;mitochondrion;ER/Golgi;nucleus;other cytoplasmic organelle;other cell component	signal transduction activity or receptor binding;kinase activity;other molecular function	SQSTM1	9.458	8.68281e-16
E2CZJ9	IMV membrane protein OS=Myxoma virus OX=10273 GN=m110L PE=3 SV=1	other biological processes	other membranes;other cell component		m110L	9.215	8.68281e-16
B2CWF3	M046 OS=Myxoma virus OX=10273 GN=m046L PE=3 SV=1	cell organization and biogenesis;other biological processes	other membranes;other cell component		m046L	8.485	8.68281e-16
Q9Q8S3	M019L OS=Myxoma virus (strain Lausanne) OX=31530 GN=m019L PE=4 SV=1		other membranes;other cell component		m019L	7.966	8.68281e-16
Q9Q8N0	M070R OS=Myxoma virus (strain Lausanne) OX=31530 GN=m070R PE=4 SV=1	other biological processes	other membranes;other cell component		m070R	7.614	8.68281e-16
E2CZJ6	M107 OS=Myxoma virus OX=10273 GN=m107L PE=3 SV=1		other membranes;other cell component		m107L	7.428	8.68281e-16
B2CWL4	M107L OS=Myxoma virus OX=10273 GN=m107L PE=3 SV=1		other membranes;other cell component			7.428	8.68281e-16
B2CWG1	M54R OS=Myxoma virus OX=10273 GN=m054R PE=4 SV=1		other membranes			7.195	8.68281e-16
K4J9W4	M054 OS=Myxoma virus OX=10273 GN=m054R PE=4 SV=1		other membranes		m054R	7.195	8.68281e-16
Q9Q8J4	M106L OS=Myxoma virus (strain Lausanne) OX=31530 GN=m106L PE=4 SV=1		other membranes		m106L	6.538	8.68281e-16
P05090	Apolipoprotein D [OS=Homo sapiens]	cell organization and biogenesis;other metabolic processes;stress response;transport;developmental processes;other biological processes	non-structural extracellular;cytosol;ER/Golgi;translational apparatus;other cell component	transporter activity;other molecular function	APOD	6.35	8.68281e-16
B2CWH6	M069 OS=Myxoma virus OX=10273 GN=m069L PE=4 SV=1	other biological processes	other cell component	other molecular function	m069L	6.21	8.68281e-16
Q85297	Probable dual specificity protein phosphatase H1 homolog OS=Myxoma virus (strain Lausanne) OX=31530 GN=m069L PE=1 SV=2	other biological processes	other cell component	other molecular function		6.21	8.68281e-16
Q9Q8P4	Assembly protein G7 OS=Myxoma virus (strain Lausanne) OX=31530 GN=m052L PE=3 SV=1		other membranes		m052L	4.487	8.68281e-16
Q9Q8S0	M26L OS=Myxoma virus (strain Lausanne) OX=31530 GN=m026R PE=3 SV=1	other biological processes		nucleic acid binding activity	m026R	4.42	8.68281e-16
B2CWM2	M115 OS=Myxoma virus OX=10273 GN=m115L PE=4 SV=1	cell organization and biogenesis	other cell component		m115L	4.253	8.68281e-16
B2CWK7	M100 OS=Myxoma virus OX=10273 GN=m100R PE=3 SV=1		other cell component		m100R	4.167	6.76883e-12
Q9Q8Q3	M43L OS=Myxoma virus (strain Lausanne) OX=31530 GN=m043L PE=3 SV=1			other molecular function	m043L	3.897	8.52844e-13
Q9Q8P8	Glutaredoxin-2 OS=Myxoma virus (strain Lausanne) OX=31530 GN=m048L PE=3 SV=1		other cell component		m048L	3.832	3.86745e-13
Q9Q8K1	Major core protein 4a precursor OS=Myxoma virus (strain Lausanne) OX=31530 GN=m099L PE=3 SV=1		other cell component	other molecular function	m099L	3.756	8.68281e-16
B2CWI4	M077 OS=Myxoma virus OX=10273 GN=m077L PE=3 SV=1				m077L	3.708	2.24673e-11
Q9Q8J5	M105L OS=Myxoma virus (strain Lausanne) OX=31530 GN=m105L PE=3 SV=1		other cell component		m105L	3.676	9.48888e-12
Q9UMX5	Neudesin [OS=Homo sapiens]	signal transduction;other biological processes	non-structural extracellular;other membranes;mitochondrion;ER/Golgi;other cell component	signal transduction activity or receptor binding;other molecular function	NENF	3.668	1.29391e-05
P29803	Pyruvate dehydrogenase E1 component subunit alpha, testis-specific form, mitochondrial [OS=Homo sapiens]	other metabolic processes	mitochondrion;nucleus	other molecular function	PDHA2	3.604	1.45922e-07
Q9Q8M9	M71L OS=Myxoma virus (strain Lausanne) OX=31530 GN=m071L PE=4 SV=1		other membranes;other cell component		m071L	3.568	8.68281e-16
B2CWE0	M033 OS=Myxoma virus OX=10273 GN=m033R PE=4 SV=1				m033R	3.522	7.56708e-07
B2CWG7	M060 OS=Myxoma virus OX=10273 GN=m060R PE=4 SV=1				m060R	3.467	8.05653e-10
B2CWH8	M71L OS=Myxoma virus OX=10273 GN=m071L PE=4 SV=1		other membranes;other cell component			3.429	1.89831e-14
O95989	Diphosphoinositol polyphosphate phosphohydrolase 1 [OS=Homo sapiens]	cell-cell signaling;RNA metabolism OR transcription;other metabolic processes	cytosol;nucleus;other cell component	other molecular function	NUDT3	3.318	3.00247e-06
Q9Q8H9	M122R OS=Myxoma virus (strain Lausanne) OX=31530 GN=m122R PE=4 SV=1		other membranes		m122R	3.152	1.58026e-09
Q9Q8M6	DNA topoisomerase I OS=Myxoma virus (strain Lausanne) OX=31530 GN=m074R PE=3 SV=1	cell organization and biogenesis;DNA metabolism;other metabolic processes		nucleic acid binding activity;other molecular function	m074R	3.143	2.63016e-08
P68133	Actin, alpha skeletal muscle [OS=Homo sapiens]	cell organization and biogenesis;other biological processes	cytosol;cytoskeleton;other cell component	cytoskeletal activity;other molecular function	ACTA1	3.121	0.000962893
E2CZL6	Deoxyribodipyrimidine photo-lyase OS=Myxoma virus OX=10273 GN=m127L PE=3 SV=1	DNA metabolism;other metabolic processes;stress response		nucleic acid binding activity;other molecular function	m127L	3.053	8.14969e-06
Q9Y4B4	Helicase ARIP4 [OS=Homo sapiens]	cell organization and biogenesis	nucleus	nucleic acid binding activity;other molecular function	RAD54L2	3.027	2.68824e-06
Q8WVM0	Dimethyladenosine transferase 1, mitochondrial [OS=Homo sapiens]	RNA metabolism OR transcription;other metabolic processes	mitochondrion	nucleic acid binding activity;other molecular function	TFB1M	3.004	0.000531826
B2CWG4	M057 OS=Myxoma virus OX=10273 GN=m057L PE=4 SV=1				m057L	2.812	4.75166e-07
Q96GA3	Protein LTV1 homolog [OS=Homo sapiens]	transport;other biological processes	cytosol;nucleus;other cell component		LTV1	2.748	2.16311e-06
Q9UNS1	Protein timeless homolog [OS=Homo sapiens]	cell cycle OR cell proliferation;DNA metabolism;other metabolic processes;stress response;developmental processes;signal transduction;other biological processes	nucleus;other cell component	nucleic acid binding activity;other molecular function	TIMELESS	2.669	0.00547977
Q77P93	M3.2 OS=Myxoma virus (strain Lausanne) OX=31530 GN=m003.2L PE=4 SV=1		other membranes		m003.2L	2.662	1.16235e-06
Q9Q8K7	M93L OS=Myxoma virus (strain Lausanne) OX=31530 GN=m093L PE=4 SV=1				m093L	2.639	4.94735e-07
B2CWC6	Serine/threonine-protein kinase OS=Myxoma virus OX=10273 GN=m020L PE=3 SV=1			kinase activity;other molecular function	m020L	2.633	0.000171023
Q9Q8S2	Serine/threonine-protein kinase OS=Myxoma virus (strain Lausanne) OX=31530 GN=m020L PE=3 SV=1			kinase activity;other molecular function	m020L	2.633	0.000171023
P02795	Metallothionein-2 [OS=Homo sapiens]	stress response;other biological processes	cytosol;nucleus;other cell component	other molecular function	MT2A	2.619	0.00119707
P55347	Homeobox protein PKNOX1 [OS=Homo sapiens]	RNA metabolism OR transcription;other metabolic processes;developmental processes;other biological processes	nucleus;other cell component	nucleic acid binding activity;other molecular function	PKNOX1	2.601	0.000861163
Q5BJH7	Protein YIF1B [OS=Homo sapiens]	transport	other membranes;ER/Golgi;other cell component		YIF1B	2.6	0.000677911
P52732	Kinesin-like protein KIF11 [OS=Homo sapiens]	cell cycle OR cell proliferation;cell organization and biogenesis;other biological processes	cytosol;cytoskeleton;nucleus;other cell component	cytoskeletal activity;other molecular function	KIF11	2.595	0.00245629
P78325	Disintegrin and metalloproteinase domain-containing protein 8 [OS=Homo sapiens]	cell adhesion;cell organization and biogenesis;stress response;developmental processes;other biological processes	plasma membrane;other membranes;cytoskeleton;other cytoplasmic organelle;other cell component	other molecular function	ADAM8	2.572	0.00443772
Q2NL82	Pre-rRNA-processing protein TSR1 homolog [OS=Homo sapiens]	RNA metabolism OR transcription;other metabolic processes	cytosol;nucleus;other cell component	nucleic acid binding activity;other molecular function	TSR1	2.527	1.41447e-06
P02792	Ferritin light chain [OS=Homo sapiens]	transport;other biological processes	non-structural extracellular;cytosol;other cytoplasmic organelle;other cell component	other molecular function	FTL	2.454	0.0098504
Q8TE73	Dynein axonemal heavy chain 5 [OS=Homo sapiens]	cell organization and biogenesis;transport;developmental processes;other biological processes	non-structural extracellular;cytoskeleton;other cell component	cytoskeletal activity;other molecular function	DNAH5	2.441	0.00225991
B2CWJ9	Major core protein 4b OS=Myxoma virus OX=10273 GN=m092L PE=3 SV=1				m092L	2.414	8.82499e-07
Q13895	Bystin [OS=Homo sapiens]	cell cycle OR cell proliferation;RNA metabolism OR transcription;other metabolic processes;developmental processes;other biological processes	cytosol;nucleus;other cell component	nucleic acid binding activity	BYSL	2.39	3.8126e-07
Q9NRX1	RNA-binding protein PNO1 [OS=Homo sapiens]		cytosol;nucleus		PNO1	2.386	4.74288e-06
B2CWG5	Core protein VP8 OS=Myxoma virus OX=10273 GN=m058R PE=3 SV=1		other cell component	nucleic acid binding activity;other molecular function	m058R	2.364	6.90741e-07
P49759	Dual specificity protein kinase CLK1 [OS=Homo sapiens]	protein metabolism;other metabolic processes;other biological processes	nucleus;other cell component	kinase activity;other molecular function	CLK1	2.344	0.00318959
Q9Q8N8	Core protein VP8 OS=Myxoma virus (strain Lausanne) OX=31530 GN=m058R PE=3 SV=1		other cell component	other molecular function	m058R	2.293	1.43243e-06
D2WN05	M78R OS=Myxoma virus OX=10273 GN=m078R PE=3 SV=1				m078R	2.28	3.92499e-05
Q9Q8J9	25 kDa core protein A12L OS=Myxoma virus (strain Lausanne) OX=31530 GN=m101L PE=3 SV=1				m101L	2.273	2.26119e-06
Q9BXY0	Protein MAK16 homolog [OS=Homo sapiens]	RNA metabolism OR transcription;other metabolic processes	nucleus;other cell component		MAK16	2.225	0.00113839
Q96CX6	Leucine-rich repeat-containing protein 58 [OS=Homo sapiens]				LRRC58	2.213	0.0670451
Q9H2K0	Translation initiation factor IF-3, mitochondrial [OS=Homo sapiens]	cell organization and biogenesis;protein metabolism;other metabolic processes	mitochondrion	translation activity;nucleic acid binding activity	MTIF3	2.198	0.00058319
Q5VVJ2	Deubiquitinase MYSM1 [OS=Homo sapiens]	cell organization and biogenesis;protein metabolism;other metabolic processes;other biological processes	nucleus;other cell component	nucleic acid binding activity;other molecular function	MYSM1	2.174	0.0130121
O94921	Cyclin-dependent kinase 14 [OS=Homo sapiens]	cell-cell signaling;cell cycle OR cell proliferation;protein metabolism;other metabolic processes;signal transduction;other biological processes	plasma membrane;other membranes;cytosol;nucleus;other cell component	kinase activity;other molecular function	CDK14	2.165	0.0967213
Q00536	Cyclin-dependent kinase 16 [OS=Homo sapiens]	cell-cell signaling;cell cycle OR cell proliferation;cell organization and biogenesis;protein metabolism;other metabolic processes;transport;developmental processes;other biological processes	plasma membrane;other membranes;cytosol;cytoskeleton;ER/Golgi;nucleus;other cell component	kinase activity;other molecular function	CDK16	2.165	0.0967213
Q92574	Hamartin [OS=Homo sapiens]	cell adhesion;cell organization and biogenesis;transport;developmental processes;other biological processes	plasma membrane;other membranes;cytosol;cytoskeleton;nucleus;other cell component	other molecular function	TSC1	2.162	0.122963
E2CZH7	62 kDa protein OS=Myxoma virus OX=10273 GN=m088L PE=3 SV=1	other biological processes	other membranes		m088L	2.157	1.3579e-05
B2CWJ5	62 kDa protein OS=Myxoma virus OX=10273 GN=m088L PE=3 SV=1	other biological processes	other membranes			2.155	1.40208e-05
O95817	BAG family molecular chaperone regulator 3 [OS=Homo sapiens]	cell organization and biogenesis;protein metabolism;other metabolic processes;stress response;transport;developmental processes;signal transduction;other biological processes	other membranes;cytosol;cytoskeleton;nucleus;other cell component	other molecular function	BAG3	2.148	0.0127398
B2CWC8	M22L OS=Myxoma virus OX=10273 GN=m022L PE=4 SV=1			other molecular function		2.142	4.93321e-05
P50747	Biotin--protein ligase [OS=Homo sapiens]	protein metabolism;other metabolic processes;other biological processes	cytosol;mitochondrion;nucleus;other cell component	other molecular function	HLCS	2.126	0.137876
Q9Q8R4	Protein E6 homolog OS=Myxoma virus (strain Lausanne) OX=31530 GN=m032R PE=3 SV=1				m032R	2.122	0.0784398
Q83604	Envelope protein OS=Myxoma virus OX=10273 GN=MF13 PE=4 SV=1		other cell component	other molecular function	MF13	2.122	5.77511e-05
P07942	Laminin subunit beta-1 [OS=Homo sapiens]	cell adhesion;cell organization and biogenesis;developmental processes;other biological processes	non-structural extracellular;extracellular matrix;ER/Golgi;other cell component	signal transduction activity or receptor binding;extracellular structural activity;other molecular function	LAMB1	2.11	0.0207743
B2CWQ5	Ankyrin repeat protein OS=Myxoma virus OX=10273 GN=m149R PE=4 SV=1				m149R	2.107	0.0210786
Q13823	Nucleolar GTP-binding protein 2 [OS=Homo sapiens]	other biological processes	nucleus	other molecular function	GNL2	2.075	0.000907516
B2CWC0	M14L OS=Myxoma virus OX=10273 GN=m014L PE=4 SV=1					2.064	0.00193708
E2CZQ9	Kelch-like protein OS=Myxoma virus OX=10273 GN=m014L PE=4 SV=1				m014L	2.064	0.00193708
Q6ZSZ5	Rho guanine nucleotide exchange factor 18 [OS=Homo sapiens]	cell organization and biogenesis;signal transduction;other biological processes	plasma membrane;other membranes;cytosol;cytoskeleton;other cell component	enzyme regulator activity;other molecular function	ARHGEF18	2.059	0.0952133
Q9Y6I8	Peroxisomal membrane protein 4 [OS=Homo sapiens]		other membranes;cytosol;other cytoplasmic organelle		PXMP4	2.023	0.0767375
Q9H7N4	Splicing factor, arginine/serine-rich 19 [OS=Homo sapiens]	RNA metabolism OR transcription;other metabolic processes	nucleus	nucleic acid binding activity;other molecular function	SCAF1	2.021	0.0340089
Q16777	Histone H2A type 2-C [OS=Homo sapiens]		nucleus;other cell component	nucleic acid binding activity;other molecular function	H2AC20	2.008	0.00337038
Q6FI13	Histone H2A type 2-A [OS=Homo sapiens]		nucleus;other cell component	nucleic acid binding activity;other molecular function	H2AC18; H2AC19	2.008	0.00337038
Q9H9G7	Protein argonaute-3 [OS=Homo sapiens]	cell organization and biogenesis;RNA metabolism OR transcription;other metabolic processes;other biological processes	cytosol;nucleus;other cell component	nucleic acid binding activity;other molecular function	AGO3	2.002	0.170753
P14555	Phospholipase A2, membrane associated [OS=Homo sapiens]	cell organization and biogenesis;other metabolic processes;stress response;transport;other biological processes	non-structural extracellular;plasma membrane;other membranes;mitochondrion;ER/Golgi;other cell component	other molecular function	PLA2G2A	0.498	0.00445908
Q9Q8S8	M013L OS=Myxoma virus (strain Lausanne) OX=31530 GN=m013L PE=4 SV=1				m013L	0.495	0.054183
P37231	Peroxisome proliferator-activated receptor gamma [OS=Homo sapiens]	RNA metabolism OR transcription;other metabolic processes;stress response;transport;developmental processes;signal transduction;other biological processes	cytosol;nucleus;other cell component	cytoskeletal activity;nucleic acid binding activity;other molecular function	PPARG	0.484	0.0963596
P10586	Receptor-type tyrosine-protein phosphatase F [OS=Homo sapiens]	cell adhesion;cell organization and biogenesis;protein metabolism;other metabolic processes;stress response;developmental processes;signal transduction;other biological processes	plasma membrane;other membranes;other cell component	other molecular function	PTPRF	0.477	0.03968
O00193	Small acidic protein [OS=Homo sapiens]				SMAP	0.471	0.00445908
P31151	Protein S100-A7 [OS=Homo sapiens]	stress response;developmental processes;other biological processes	non-structural extracellular;cytosol;ER/Golgi;nucleus;other cytoplasmic organelle;other cell component	signal transduction activity or receptor binding;other molecular function	S100A7	0.467	0.0481618
Q8WUP2	Filamin-binding LIM protein 1 [OS=Homo sapiens]	cell adhesion;other biological processes	cytosol;cytoskeleton;nucleus;other cell component	cytoskeletal activity;other molecular function	FBLIM1	0.464	0.023103
Q15154	Pericentriolar material 1 protein [OS=Homo sapiens]	cell cycle OR cell proliferation;cell organization and biogenesis;transport;developmental processes;other biological processes	other membranes;cytosol;cytoskeleton;nucleus;other cell component	other molecular function	PCM1	0.464	0.0265803
Q86YZ3	Hornerin [OS=Homo sapiens]	cell organization and biogenesis;other biological processes	non-structural extracellular;plasma membrane;other cytoplasmic organelle;other cell component	other molecular function	HRNR	0.462	0.00879966
Q9BXS6	Nucleolar and spindle-associated protein 1 [OS=Homo sapiens]	cell cycle OR cell proliferation;cell organization and biogenesis;other biological processes	cytoskeleton;nucleus;other cell component	cytoskeletal activity;nucleic acid binding activity	NUSAP1	0.454	0.024716
Q96J88	Epithelial-stromal interaction protein 1 [OS=Homo sapiens]				EPSTI1	0.452	0.0598545
P36402	Transcription factor 7 [OS=Homo sapiens]	cell-cell signaling;DNA metabolism;developmental processes;signal transduction;other biological processes	nucleus	nucleic acid binding activity;other molecular function	TCF7	0.452	0.00511172
Q9NZJ0	Denticleless protein homolog [OS=Homo sapiens]	cell cycle OR cell proliferation;protein metabolism;DNA metabolism;other metabolic processes;stress response;signal transduction;other biological processes	other membranes;cytosol;cytoskeleton;nucleus;other cell component	other molecular function	DTL	0.451	0.00809807
P01034	Cystatin-C [OS=Homo sapiens]	cell organization and biogenesis;stress response;other biological processes	non-structural extracellular;plasma membrane;other membranes;ER/Golgi;other cell component	enzyme regulator activity;other molecular function	CST3	0.45	0.0041891
Q92786	Prospero homeobox protein 1 [OS=Homo sapiens]	cell cycle OR cell proliferation;cell organization and biogenesis;developmental processes;other biological processes	cytosol;nucleus;other cell component	nucleic acid binding activity;other molecular function	PROX1	0.449	0.00113839
Q9BZL1	Ubiquitin-like protein 5 [OS=Homo sapiens]	protein metabolism;RNA metabolism OR transcription;other metabolic processes	nucleus;other cell component	other molecular function	UBL5	0.448	0.00257458
Q13835	Plakophilin-1 [OS=Homo sapiens]	cell adhesion;cell organization and biogenesis;signal transduction;other biological processes	plasma membrane;other membranes;cytoskeleton;nucleus;other cell component	bone, tooth or skin structural activity;other molecular function	PKP1	0.441	0.0132084
P78536	Disintegrin and metalloproteinase domain-containing protein 17 [OS=Homo sapiens]	cell adhesion;protein metabolism;other metabolic processes;stress response;developmental processes;signal transduction;other biological processes	plasma membrane;other membranes;cytosol;cytoskeleton;ER/Golgi;other cell component	signal transduction activity or receptor binding;other molecular function	ADAM17	0.415	0.0333599
P15104	Glutamine synthetase [OS=Homo sapiens]	cell cycle OR cell proliferation;protein metabolism;other metabolic processes;stress response;developmental processes;other biological processes	plasma membrane;other membranes;cytosol;mitochondrion;ER/Golgi;other cell component	other molecular function	GLUL	0.412	0.03968
P06400	Retinoblastoma-associated protein [OS=Homo sapiens]	cell cycle OR cell proliferation;cell organization and biogenesis;developmental processes;signal transduction;other biological processes	cytosol;cytoskeleton;nucleus;other cell component	nucleic acid binding activity;other molecular function	RB1	0.363	2.23314e-08
P31350	Ribonucleoside-diphosphate reductase subunit M2 [OS=Homo sapiens]	cell organization and biogenesis;DNA metabolism;other metabolic processes;developmental processes;other biological processes	cytosol;nucleus	other molecular function	RRM2	0.357	2.41704e-06
P80188	Neutrophil gelatinase-associated lipocalin [OS=Homo sapiens]	stress response;transport;other biological processes	non-structural extracellular;other cell component	other molecular function	LCN2	0.348	0.00163039
P78545	ETS-related transcription factor Elf-3 [OS=Homo sapiens]	cell organization and biogenesis;RNA metabolism OR transcription;other metabolic processes;stress response;developmental processes;other biological processes	cytosol;ER/Golgi;nucleus;other cell component	nucleic acid binding activity;other molecular function	ELF3	0.342	4.93321e-05
Q9NSV4	Protein diaphanous homolog 3 [OS=Homo sapiens]	cell organization and biogenesis	cytosol;nucleus;other cell component	cytoskeletal activity;other molecular function	DIAPH3	0.328	5.77511e-05
P14635	G2/mitotic-specific cyclin-B1 [OS=Homo sapiens]	cell cycle OR cell proliferation;cell organization and biogenesis;protein metabolism;other metabolic processes;developmental processes;other biological processes	other membranes;cytosol;cytoskeleton;mitochondrion;nucleus;other cell component	signal transduction activity or receptor binding;enzyme regulator activity;other molecular function	CCNB1	0.303	4.53118e-05
Q8IZW8	Tensin-4 [OS=Homo sapiens]	other biological processes	cytosol;cytoskeleton;other cell component	cytoskeletal activity	TNS4	0.251	1.3412e-12
P10242	Transcriptional activator Myb [OS=Homo sapiens]	cell cycle OR cell proliferation;cell organization and biogenesis;developmental processes;other biological processes	cytosol;nucleus	nucleic acid binding activity;other molecular function	MYB	0.129	7.47819e-14
Q96QD8	Sodium-coupled neutral amino acid transporter 2 [OS=Homo sapiens]	stress response;transport;developmental processes;other biological processes	plasma membrane;other membranes;other cell component	transporter activity	SLC38A2	0.01	8.68281e-16
Q5T1J5	Putative coiled-coil-helix-coiled-coil-helix domain-containing protein CHCHD2P9, mitochondrial [OS=Homo sapiens]	cell organization and biogenesis;other biological processes	mitochondrion;nucleus	nucleic acid binding activity	CHCHD2P9	0.01	8.68281e-16
O43570	Carbonic anhydrase 12 [OS=Homo sapiens]	other metabolic processes;other biological processes	plasma membrane;other membranes	other molecular function	CA12	0.01	8.68281e-16
Q9P2R6	Arginine-glutamic acid dipeptide repeats protein [OS=Homo sapiens]	cell cycle OR cell proliferation;cell organization and biogenesis;developmental processes;other biological processes	nucleus	nucleic acid binding activity;other molecular function	RERE	0.01	8.68281e-16
Q96Q05	Trafficking protein particle complex subunit 9 [OS=Homo sapiens]	cell organization and biogenesis;transport;developmental processes;other biological processes	cytosol;ER/Golgi;other cytoplasmic organelle;other cell component		TRAPPC9	0.01	8.68281e-16
Q5TGY1	Transmembrane and coiled-coil domain-containing protein 4 [OS=Homo sapiens]		other membranes		TMCO4	0.01	8.68281e-16
P11802	Cyclin-dependent kinase 4 [OS=Homo sapiens]	cell cycle OR cell proliferation;protein metabolism;other metabolic processes;signal transduction;other biological processes	other membranes;cytosol;nucleus;other cell component	enzyme regulator activity;kinase activity;other molecular function	CDK4	0.01	8.68281e-16
Q15011	Homocysteine-responsive endoplasmic reticulum-resident ubiquitin-like domain member 1 protein [OS=Homo sapiens]	protein metabolism;other metabolic processes;stress response;transport;signal transduction;other biological processes	other membranes;ER/Golgi;other cell component	other molecular function	HERPUD1	0.01	8.68281e-16
P11055	Myosin-3 [OS=Homo sapiens]	cell organization and biogenesis;other metabolic processes;developmental processes;other biological processes	cytosol;cytoskeleton;other cell component	cytoskeletal activity;other molecular function	MYH3	0.01	8.68281e-16
Q6P1R4	tRNA-dihydrouridine(16/17) synthase [NAD(P)(+)]-like [OS=Homo sapiens]	RNA metabolism OR transcription;other metabolic processes		other molecular function	DUS1L	0.01	8.68281e-16
Q6IA69	Glutamine-dependent NAD(+) synthetase [OS=Homo sapiens]	other metabolic processes	cytosol;other cell component	other molecular function	NADSYN1	0.01	8.68281e-16
Q8NI22	Multiple coagulation factor deficiency protein 2 [OS=Homo sapiens]	transport	other membranes;ER/Golgi	other molecular function	MCFD2	0.01	8.68281e-16
Q9Y6H1	Coiled-coil-helix-coiled-coil-helix domain-containing protein 2 [OS=Homo sapiens]	cell organization and biogenesis;stress response;other biological processes	mitochondrion;nucleus	nucleic acid binding activity;other molecular function	CHCHD2	0.01	8.68281e-16
Q9BVW5	TIMELESS-interacting protein [OS=Homo sapiens]	cell cycle OR cell proliferation;DNA metabolism;other metabolic processes;stress response;signal transduction;other biological processes	nucleus;other cell component	nucleic acid binding activity	TIPIN	0.01	8.68281e-16
Q15517	Corneodesmosin [OS=Homo sapiens]	cell adhesion;other biological processes	non-structural extracellular;plasma membrane;other membranes;other cell component	other molecular function	CDSN	0.01	8.68281e-16
Q9H9C1	Spermatogenesis-defective protein 39 homolog [OS=Homo sapiens]	cell organization and biogenesis;protein metabolism;other metabolic processes;transport;other biological processes	ER/Golgi;other cytoplasmic organelle;other cell component	other molecular function	VIPAS39	0.01	8.68281e-16
Q6V1X1	Dipeptidyl peptidase 8 [OS=Homo sapiens]	protein metabolism;other biological processes	cytosol;other cell component	other molecular function	DPP8	0.01	8.68281e-16
Q8NCN5	Pyruvate dehydrogenase phosphatase regulatory subunit, mitochondrial [OS=Homo sapiens]	protein metabolism;other metabolic processes;other biological processes	mitochondrion;other cell component	other molecular function	PDPR	0.01	8.68281e-16
Q13227	G protein pathway suppressor 2 [OS=Homo sapiens]	stress response;developmental processes;signal transduction;other biological processes	cytosol;mitochondrion;nucleus;other cell component	enzyme regulator activity;other molecular function	GPS2	0.01	8.68281e-16
Q9NRC8	NAD-dependent protein deacetylase sirtuin-7 [OS=Homo sapiens]	cell cycle OR cell proliferation;cell organization and biogenesis;protein metabolism;DNA metabolism;RNA metabolism OR transcription;other metabolic processes;stress response;other biological processes	nucleus;other cell component	other molecular function	SIRT7	0.01	8.68281e-16
O00461	Golgi integral membrane protein 4 [OS=Homo sapiens]		other membranes;ER/Golgi;other cytoplasmic organelle;other cell component		GOLIM4	0.01	8.68281e-16
[truncated: 8 more rows]

## Sheet: Seli_cyto vs Mock_cyto
Accession	Description	Biological Process	Cellular Component	Molecular Function	Gene Symbol	Abundance Ratio: (seli_cyto) / (mock_cyto)	Abundance Ratio Adj. P-Value: (seli_cyto) / (mock_cyto)
[truncated: 290 more rows]

[truncated: 3 more sheets: Seli_nuc vs Mock_nuc, Seli_cyto vs MYXV+Seli_cyto, Seli_nuc vs MYXV + Seli_nuc]
